# Supplementary material for: ﻿A review of the cavernicolous Trichopolydesmidae (Diplopoda, Polydesmida) from the Carpathian-Balkan arch and the Rhodope Mountains, with descriptions of two new genera and three new species
Source: Zookeys. 2022 Apr 19;1097:1–46. doi: 10.3897/zookeys.1097.83916 (PMC9043006; doi:10.3897/zookeys.1097.83916)
Supplement: XML Treatment for Bacillidesmus filiformis [file zookeys.1097.83916-treatment2.xml]

<!DOCTYPE tp:taxon-treatment
  PUBLIC "-//TaxonX//DTD Taxonomic Treatment Publishing DTD v0 20100105//EN" "tax-treatment-NSO.dtd">
<tp:taxon-treatment xmlns:tp="http://www.plazi.org/taxpub"><tp:treatment-meta><kwd-group><label>Taxon classification</label><kwd>
                  <named-content content-type="kingdom">Animalia</named-content>
                </kwd><kwd>
                  <named-content content-type="order">Polydesmida</named-content>
                </kwd><kwd>
                  <named-content content-type="family">Trichopolydesmidae</named-content>
                </kwd></kwd-group><mixed-citation publication-type="journal"><person-group><name><surname>Antić</surname><given-names>Dragan</given-names></name><name><surname>Vagalinski</surname><given-names>Boyan</given-names></name><name><surname>Stoev</surname><given-names>Pavel</given-names></name><name><surname>Akkari</surname><given-names>Nesrine</given-names></name></person-group><article-title>﻿A review of the cavernicolous <tp:taxon-name><tp:taxon-name-part taxon-name-part-type="family">Trichopolydesmidae</tp:taxon-name-part></tp:taxon-name> (<tp:taxon-name><tp:taxon-name-part taxon-name-part-type="class">Diplopoda</tp:taxon-name-part></tp:taxon-name>, <tp:taxon-name><tp:taxon-name-part taxon-name-part-type="order">Polydesmida</tp:taxon-name-part></tp:taxon-name>) from the Carpathian-Balkan arch and the Rhodope Mountains, with descriptions of two new genera and three new species</article-title><source>Zookeys</source><day>19</day><month>04</month><year>2022</year><volume>1097</volume><fpage>1</fpage><lpage>46</lpage><pub-id pub-id-type="doi">10.3897/zookeys.1097.83916</pub-id></mixed-citation></tp:treatment-meta><tp:nomenclature><label>﻿</label><tp:taxon-name>
                <object-id xmlns:xlink="http://www.w3.org/1999/xlink" content-type="arpha" xlink:type="simple">08A1EA27-8905-5BAD-97C5-2E44BAB5BE20</object-id>
                <tp:taxon-name-part taxon-name-part-type="genus" reg="Bacillidesmus">Bacillidesmus</tp:taxon-name-part>
                <tp:taxon-name-part taxon-name-part-type="species" reg="filiformis">filiformis</tp:taxon-name-part>
              </tp:taxon-name><tp:taxon-authority>(Latzel, 1884)</tp:taxon-authority><xref ref-type="fig" rid="F1">Figs 1</xref><xref ref-type="fig" rid="F17">, 17A–C</xref><tp:nomenclature-citation-list><tp:nomenclature-citation><tp:taxon-name>
                    <tp:taxon-name-part taxon-name-part-type="genus" reg="Brachydesmus">Brachydesmus</tp:taxon-name-part>
                    <tp:taxon-name-part taxon-name-part-type="species" reg="filiformis">filiformis</tp:taxon-name-part>
                  </tp:taxon-name><comment>Latzel, 1884: 128, 129.</comment></tp:nomenclature-citation><tp:nomenclature-citation><tp:taxon-name>
                    <tp:taxon-name-part taxon-name-part-type="genus" reg="Bacillidesmus">Bacillidesmus</tp:taxon-name-part>
                    <tp:taxon-name-part taxon-name-part-type="species" reg="filiformis">filiformis</tp:taxon-name-part>
                  </tp:taxon-name><comment>—<xref ref-type="bibr" rid="B4">Attems 1898</xref>: 481, figs 97, 98; <xref ref-type="bibr" rid="B8">Attems 1940</xref>: 170, fig. 244; <xref ref-type="bibr" rid="B53">Strasser 1962</xref>: 443, 444; <xref ref-type="bibr" rid="B54">Strasser 1966a</xref>: 341–343; <xref ref-type="bibr" rid="B35">Kime and Enghoff 2011</xref>: 72.</comment></tp:nomenclature-citation></tp:nomenclature-citation-list></tp:nomenclature><tp:treatment-sec sec-type="diagnosis" id="SECID0E3UAE"><title>Diagnosis.</title><p>As for the monospecific genus.</p></tp:treatment-sec><tp:treatment-sec sec-type="material" id="SECID0EBVAE"><title>Material examined.</title><p><bold><italic>Lectotype</italic></bold> ♂ (NHWM MY3754), designated herewith, “SO Ungarn”, leg. Latzel, don. Latzel 1919. One microslide with only one gonopod. Body in two pieces in ethanol: head with rings 1–6 and rings 8–19; second gonopod, antennae and ring 7 missing.</p><p><bold><italic>Paralectotype</italic>.</bold> 1 ♀ (NHWM MY10266), whole body in ethanol, same data as for lectotype.</p></tp:treatment-sec><tp:treatment-sec sec-type="distribution" id="SECID0ETVAE"><title>Distribution.</title><p>Unknown.</p></tp:treatment-sec><tp:treatment-sec sec-type="remarks" id="SECID0EYVAE"><title>Remarks.</title><p>In the original description, <xref ref-type="bibr" rid="B36">Latzel (1884)</xref> stated that he analyzed one pair (1 ♂, 1 ♀) that he had collected personally in “südöstlichen Ungarn” (= southeastern part of the Kingdom of Hungary). Later, <xref ref-type="bibr" rid="B53">Strasser (1962)</xref> assumed that the species came from “present-day Yugoslavia north of the Danube”. This refers to today’s Vojvodina, northern Serbia. However, the southeastern part of the Kingdom of Hungary included both Banat Mountains and Southern Carpathians (= Transylvanian Alps) in present-day Romania. Bearing in mind that this area is already inhabited by three trichopolydesmid genera, it seems more plausible that <italic><tp:taxon-name><tp:taxon-name-part taxon-name-part-type="genus" reg="Bacillidesmus">Bacillidesmus</tp:taxon-name-part><tp:taxon-name-part taxon-name-part-type="species" reg="filiformis">filiformis</tp:taxon-name-part></tp:taxon-name></italic> could have originated from present-day Romania, rather than northern Serbia which is characterized mainly by agricultural fields. It also remains unknown if this species is cavernicolous or epigean.</p><p>This taxon was originally described as <italic><tp:taxon-name><tp:taxon-name-part taxon-name-part-type="genus" reg="Brachydesmus">Brachydesmus</tp:taxon-name-part><tp:taxon-name-part taxon-name-part-type="species" reg="filiformis">filiformis</tp:taxon-name-part></tp:taxon-name></italic> Latzel, 1884. <xref ref-type="bibr" rid="B4">Attems (1898)</xref> analyzed both Latzel’s specimens of <italic><tp:taxon-name><tp:taxon-name-part taxon-name-part-type="genus" reg="Brachydesmus"/><tp:taxon-name-part taxon-name-part-type="species" reg="filiformis">filiformis</tp:taxon-name-part></tp:taxon-name></italic>, and based on numerous differences with the genus <italic><tp:taxon-name><tp:taxon-name-part taxon-name-part-type="genus" reg="Brachydesmus">Brachydesmus</tp:taxon-name-part></tp:taxon-name></italic> Heller, 1858, he correctly established a new genus, <italic><tp:taxon-name><tp:taxon-name-part taxon-name-part-type="genus" reg="Bacillidesmus">Bacillidesmus</tp:taxon-name-part></tp:taxon-name></italic>. At the same time, <xref ref-type="bibr" rid="B4">Attems (1898)</xref> gave the first gonopod drawing of this taxon (Fig. <xref ref-type="fig" rid="F17">17A</xref>). Later, in his famous “<tp:taxon-name><tp:taxon-name-part taxon-name-part-type="superfamily">Polydesmoidea</tp:taxon-name-part></tp:taxon-name> III”, <xref ref-type="bibr" rid="B8">Attems (1940)</xref> provided a new drawing of the <italic><tp:taxon-name><tp:taxon-name-part taxon-name-part-type="genus" reg="Brachydesmus"/><tp:taxon-name-part taxon-name-part-type="species" reg="filiformis">filiformis</tp:taxon-name-part></tp:taxon-name></italic> gonopod (Fig. <xref ref-type="fig" rid="F17">17B</xref>), which is slightly different from his 1898 drawing. After studying Attems’ microslide with only one gonopod in poor condition (Figs <xref ref-type="fig" rid="F1">1G</xref>, <xref ref-type="fig" rid="F17">17C</xref>) we can confirm that it coincides a bit more with his schematic drawing from 1940. Unfortunately, the second gonopod, as well as ring 7 and both antennae of the lectotype, are most likely lost. It remains unclear whether Attems could have used the now-lost gonopod for the first drawing, or in both cases he used this one, which is still present today, but over time there have been partial changes in its position on the microslide or a partial deformation. Given that <xref ref-type="bibr" rid="B4">Attems (1898)</xref> also made a drawing of the antenna, which is missing today, it is very possible that there was another microslide with the second gonopod and antenna/antennae, which we failed to find. However, based on <xref ref-type="bibr" rid="B4">Attems’ (1898</xref>, <xref ref-type="bibr" rid="B8">1940</xref>) drawings and the newly examined type material of the gonopod, some conclusions could be drawn here.</p><p>The genus <italic><tp:taxon-name><tp:taxon-name-part taxon-name-part-type="genus" reg="Bacillidesmus">Bacillidesmus</tp:taxon-name-part></tp:taxon-name></italic> had remained monospecific until <xref ref-type="bibr" rid="B53">Strasser (1962)</xref> provisionally included therein a new taxon from Bulgaria, based on a single female. Just a few years later, and this time with males in the hands, <xref ref-type="bibr" rid="B54">Strasser (1966a)</xref> confirmed that two more taxa belonged to the genus <italic><tp:taxon-name><tp:taxon-name-part taxon-name-part-type="genus" reg="Bacillidesmus">Bacillidesmus</tp:taxon-name-part></tp:taxon-name></italic>, viz., <italic><tp:taxon-name><tp:taxon-name-part taxon-name-part-type="genus" reg="Bacillidesmus">B.</tp:taxon-name-part><tp:taxon-name-part taxon-name-part-type="species" reg="bulgaricus">bulgaricus</tp:taxon-name-part><tp:taxon-name-part taxon-name-part-type="subspecies" reg="bulgaricus">bulgaricus</tp:taxon-name-part></tp:taxon-name></italic> Strasser, 1962 and <italic><tp:taxon-name><tp:taxon-name-part taxon-name-part-type="genus" reg="Bacillidesmus">B.</tp:taxon-name-part><tp:taxon-name-part taxon-name-part-type="species" reg="bulgaricus">bulgaricus</tp:taxon-name-part><tp:taxon-name-part taxon-name-part-type="subspecies" reg="dentatus">dentatus</tp:taxon-name-part></tp:taxon-name></italic> Strasser, 1966a. However, after a detailed examination of the type material of <italic><tp:taxon-name><tp:taxon-name-part taxon-name-part-type="genus" reg="Bacillidesmus">Bacillidesmus</tp:taxon-name-part><tp:taxon-name-part taxon-name-part-type="species" reg="filiformis">filiformis</tp:taxon-name-part></tp:taxon-name></italic>, as well as material of <italic><tp:taxon-name><tp:taxon-name-part taxon-name-part-type="genus" reg="Bacillidesmus">B.</tp:taxon-name-part><tp:taxon-name-part taxon-name-part-type="species" reg="bulgaricus">bulgaricus</tp:taxon-name-part><tp:taxon-name-part taxon-name-part-type="subspecies" reg="bulgaricus">bulgaricus</tp:taxon-name-part></tp:taxon-name></italic> and <italic><tp:taxon-name><tp:taxon-name-part taxon-name-part-type="genus" reg="Bacillidesmus">B.</tp:taxon-name-part><tp:taxon-name-part taxon-name-part-type="species" reg="bulgaricus">bulgaricus</tp:taxon-name-part><tp:taxon-name-part taxon-name-part-type="subspecies" reg="dentatus">dentatus</tp:taxon-name-part></tp:taxon-name></italic>, and two related new species from Serbia and Bulgaria, we believe that <italic><tp:taxon-name><tp:taxon-name-part taxon-name-part-type="genus" reg="Bacillidesmus">Bacillidesmus</tp:taxon-name-part></tp:taxon-name></italic> should include only <italic><tp:taxon-name><tp:taxon-name-part taxon-name-part-type="genus" reg="Brachydesmus"/><tp:taxon-name-part taxon-name-part-type="species" reg="filiformis">filiformis</tp:taxon-name-part></tp:taxon-name></italic>, while the remaining aforementioned taxa should be assigned to a new genus, <italic><tp:taxon-name><tp:taxon-name-part taxon-name-part-type="genus" reg="Balkanodesminus">Balkanodesminus</tp:taxon-name-part></tp:taxon-name></italic> gen. nov., which we describe below. The new genus differs significantly from <italic><tp:taxon-name><tp:taxon-name-part taxon-name-part-type="genus" reg="Bacillidesmus">Bacillidesmus</tp:taxon-name-part></tp:taxon-name></italic> both in somatic and gonopodal characters. The most striking difference in the gonopod structure is that in <italic><tp:taxon-name><tp:taxon-name-part taxon-name-part-type="genus" reg="Bacillidesmus">Bacillidesmus</tp:taxon-name-part><tp:taxon-name-part taxon-name-part-type="species" reg="filiformis">filiformis</tp:taxon-name-part></tp:taxon-name></italic> the solenomeral branch is simple, without a distal solenomeral process, while in <italic><tp:taxon-name><tp:taxon-name-part taxon-name-part-type="genus" reg="Bacillidesmus"/><tp:taxon-name-part taxon-name-part-type="species" reg="bulgaricus">bulgaricus</tp:taxon-name-part></tp:taxon-name><tp:taxon-name><tp:taxon-name-part taxon-name-part-type="genus" reg="Bacillidesmus"/><tp:taxon-name-part taxon-name-part-type="species" reg="bulgaricus">bulgaricus</tp:taxon-name-part></tp:taxon-name></italic>, <italic><tp:taxon-name><tp:taxon-name-part taxon-name-part-type="genus" reg="Bacillidesmus"/><tp:taxon-name-part taxon-name-part-type="species" reg="bulgaricus">bulgaricus</tp:taxon-name-part></tp:taxon-name><tp:taxon-name><tp:taxon-name-part taxon-name-part-type="genus" reg="Bacillidesmus"/><tp:taxon-name-part taxon-name-part-type="species" reg="dentatus">dentatus</tp:taxon-name-part></tp:taxon-name></italic> and the two new species it is transversely bifid. In addition, these two genera differ significantly in several somatic traits: <italic><tp:taxon-name><tp:taxon-name-part taxon-name-part-type="genus" reg="Bacillidesmus">Bacillidesmus</tp:taxon-name-part></tp:taxon-name></italic> has regular rows of metatergal setae, mainly four, whereas <italic><tp:taxon-name><tp:taxon-name-part taxon-name-part-type="genus" reg="Balkanodesminus">Balkanodesminus</tp:taxon-name-part></tp:taxon-name></italic> gen. nov. shows 4–8 irregular rows; sensilla basiconica on antennomere 6: completely enclosed inside the pit in <italic><tp:taxon-name><tp:taxon-name-part taxon-name-part-type="genus" reg="Bacillidesmus">Bacillidesmus</tp:taxon-name-part></tp:taxon-name></italic>, vs. partially exposed outside the pit in <italic><tp:taxon-name><tp:taxon-name-part taxon-name-part-type="genus" reg="Balkanodesminus">Balkanodesminus</tp:taxon-name-part></tp:taxon-name></italic> gen. nov.; setae on paraprocts: 2+2 long setae in <italic><tp:taxon-name><tp:taxon-name-part taxon-name-part-type="genus" reg="Bacillidesmus">Bacillidesmus</tp:taxon-name-part></tp:taxon-name></italic>, vs. 2+2 long and ca. 10+10 shorter ones in <italic><tp:taxon-name><tp:taxon-name-part taxon-name-part-type="genus" reg="Balkanodesminus">Balkanodesminus</tp:taxon-name-part></tp:taxon-name></italic> gen. nov.; setae on hypoproct: 1+1 long distal setae in <italic><tp:taxon-name><tp:taxon-name-part taxon-name-part-type="genus" reg="Bacillidesmus">Bacillidesmus</tp:taxon-name-part></tp:taxon-name></italic>, vs. densely setose, including two long distal setae in <italic><tp:taxon-name><tp:taxon-name-part taxon-name-part-type="genus" reg="Balkanodesminus">Balkanodesminus</tp:taxon-name-part></tp:taxon-name></italic> gen. nov.; femora of all male legs swollen in <italic><tp:taxon-name><tp:taxon-name-part taxon-name-part-type="genus" reg="Bacillidesmus">Bacillidesmus</tp:taxon-name-part></tp:taxon-name></italic>, vs. only femora of legs 1–3 swollen in <italic><tp:taxon-name><tp:taxon-name-part taxon-name-part-type="genus" reg="Balkanodesminus">Balkanodesminus</tp:taxon-name-part></tp:taxon-name></italic> gen. nov.; anterior male legs in <italic><tp:taxon-name><tp:taxon-name-part taxon-name-part-type="genus" reg="Bacillidesmus">Bacillidesmus</tp:taxon-name-part></tp:taxon-name></italic> with ventral denticles, vs. denticles absent in <italic><tp:taxon-name><tp:taxon-name-part taxon-name-part-type="genus" reg="Balkanodesminus">Balkanodesminus</tp:taxon-name-part></tp:taxon-name></italic> gen. nov. These diferences are sound enough to propose a new genus for the taxa described by Strasser (<italic><tp:taxon-name><tp:taxon-name-part taxon-name-part-type="genus" reg="Bacillidesmus">B.</tp:taxon-name-part><tp:taxon-name-part taxon-name-part-type="species" reg="bulgaricus">bulgaricus</tp:taxon-name-part><tp:taxon-name-part taxon-name-part-type="subspecies" reg="bulgaricus">bulgaricus</tp:taxon-name-part></tp:taxon-name></italic>, <italic><tp:taxon-name><tp:taxon-name-part taxon-name-part-type="genus" reg="Bacillidesmus">B.</tp:taxon-name-part><tp:taxon-name-part taxon-name-part-type="species" reg="bulgaricus">bulgaricus</tp:taxon-name-part><tp:taxon-name-part taxon-name-part-type="subspecies" reg="dentatus">dentatus</tp:taxon-name-part></tp:taxon-name></italic>) and the two newly described species. Moreover, <italic><tp:taxon-name><tp:taxon-name-part taxon-name-part-type="genus" reg="Bacillidesmus">Bacillidesmus</tp:taxon-name-part><tp:taxon-name-part taxon-name-part-type="species" reg="filiformis">filiformis</tp:taxon-name-part></tp:taxon-name></italic> seems to show more affinity to some of the Carpathian genera (which is another proof that this genus could be from the Carpathians, see under <italic><tp:taxon-name><tp:taxon-name-part taxon-name-part-type="genus" reg="Banatodesmus">Banatodesmus</tp:taxon-name-part></tp:taxon-name></italic> and <italic><tp:taxon-name><tp:taxon-name-part taxon-name-part-type="genus" reg="Trichopolydesmus">Trichopolydesmus</tp:taxon-name-part></tp:taxon-name></italic>), while <italic><tp:taxon-name><tp:taxon-name-part taxon-name-part-type="genus" reg="Balkanodesminus">Balkanodesminus</tp:taxon-name-part></tp:taxon-name></italic> gen. nov., from the Balkan Mountains, shares many similarities with <italic><tp:taxon-name><tp:taxon-name-part taxon-name-part-type="genus" reg="Rhodopodesmus">Rhodopodesmus</tp:taxon-name-part></tp:taxon-name></italic> gen. nov. (see below).</p></tp:treatment-sec><tp:treatment-sec><!--Section generated to contain objects referenced in tp:taxon-treatment.--><fig id="F1" position="float" orientation="portrait"><object-id xmlns:xlink="http://www.w3.org/1999/xlink" content-type="doi" xlink:type="simple">10.3897/zookeys.1097.83916.figure1</object-id><object-id xmlns:xlink="http://www.w3.org/1999/xlink" content-type="arpha" xlink:type="simple">84938E23-0ED5-54CB-9F48-CBF62A5959BB</object-id><label>Figure 1.</label><caption><p><italic><tp:taxon-name><tp:taxon-name-part taxon-name-part-type="genus" reg="Bacillidesmus">Bacillidesmus</tp:taxon-name-part><tp:taxon-name-part taxon-name-part-type="species" reg="filiformis">filiformis</tp:taxon-name-part></tp:taxon-name></italic> (Latzel, 1884), type material <bold>A</bold> paralectotype ♀ (<named-content xmlns:xlink="http://www.w3.org/1999/xlink" content-type="dwc:institutional_code" xlink:title="Naturhistorisches Museum Wien" xlink:href="http://grbio.org/institution/naturhistorisches-museum-wien-0" xlink:type="simple">NHMW</named-content> MY10266), habitus, lateral view <bold>B</bold> lectotype ♂ (<named-content xmlns:xlink="http://www.w3.org/1999/xlink" content-type="dwc:institutional_code" xlink:title="Naturhistorisches Museum Wien" xlink:href="http://grbio.org/institution/naturhistorisches-museum-wien-0" xlink:type="simple">NHMW</named-content> MY3754) body rings 8–19, dorsal view <bold>C</bold> lectotype ♂ (<named-content xmlns:xlink="http://www.w3.org/1999/xlink" content-type="dwc:institutional_code" xlink:title="Naturhistorisches Museum Wien" xlink:href="http://grbio.org/institution/naturhistorisches-museum-wien-0" xlink:type="simple">NHMW</named-content> MY3754) head and body rings 1–6, dorsal view <bold>D</bold> paralectotype ♀ (<named-content xmlns:xlink="http://www.w3.org/1999/xlink" content-type="dwc:institutional_code" xlink:title="Naturhistorisches Museum Wien" xlink:href="http://grbio.org/institution/naturhistorisches-museum-wien-0" xlink:type="simple">NHMW</named-content> MY10266) left leg 4, posterior view <bold>E</bold> lectotype ♂ (<named-content xmlns:xlink="http://www.w3.org/1999/xlink" content-type="dwc:institutional_code" xlink:title="Naturhistorisches Museum Wien" xlink:href="http://grbio.org/institution/naturhistorisches-museum-wien-0" xlink:type="simple">NHMW</named-content> MY3754) right leg 4, anterior view <bold>F</bold> lectotype ♂ (<named-content xmlns:xlink="http://www.w3.org/1999/xlink" content-type="dwc:institutional_code" xlink:title="Naturhistorisches Museum Wien" xlink:href="http://grbio.org/institution/naturhistorisches-museum-wien-0" xlink:type="simple">NHMW</named-content> MY3754) right leg 10, posterior view <bold>G</bold> lectotype ♂ (<named-content xmlns:xlink="http://www.w3.org/1999/xlink" content-type="dwc:institutional_code" xlink:title="Naturhistorisches Museum Wien" xlink:href="http://grbio.org/institution/naturhistorisches-museum-wien-0" xlink:type="simple">NHMW</named-content> MY3754) gonopod, mesal or lateral view. Abbreviations: <bold>s</bold> solenomere, <bold><abbrev xmlns:xlink="http://www.w3.org/1999/xlink" xlink:title="solenophore" id="ABBRID0EARAE" xlink:type="simple">sph</abbrev></bold> solenophore. Scale bars: 0.5 mm (<bold>A–C)</bold>, 0.1 mm (<bold>D–F</bold>), 0.05 mm (<bold>G</bold>).</p></caption><graphic xmlns:xlink="http://www.w3.org/1999/xlink" xlink:href="zookeys-1097-001-g001.jpg" position="float" orientation="portrait" xlink:type="simple" id="oo_674279.jpg"><uri content-type="original_file" xlink:type="simple">https://binary.pensoft.net/fig/674279</uri></graphic></fig><fig id="F17" position="float" orientation="portrait"><object-id xmlns:xlink="http://www.w3.org/1999/xlink" content-type="doi" xlink:type="simple">10.3897/zookeys.1097.83916.figure17</object-id><object-id xmlns:xlink="http://www.w3.org/1999/xlink" content-type="arpha" xlink:type="simple">CBC24F0D-2B70-53E7-BB6A-9F890556EEA1</object-id><label>Figure 17.</label><caption><p><tp:taxon-name><tp:taxon-name-part taxon-name-part-type="genus" reg="Gonopods">Gonopods</tp:taxon-name-part></tp:taxon-name> of cavernicolous <tp:taxon-name><tp:taxon-name-part taxon-name-part-type="family">Trichopolydesmidae</tp:taxon-name-part></tp:taxon-name> from the Carpathian-Balkan arch and Rhodopes <bold>A–C</bold><italic><tp:taxon-name><tp:taxon-name-part taxon-name-part-type="genus" reg="Bacillidesmus">Bacillidesmus</tp:taxon-name-part><tp:taxon-name-part taxon-name-part-type="species" reg="filiformis">filiformis</tp:taxon-name-part></tp:taxon-name></italic> (Latzel, 1884) lectotype ♂ (NHWM MY3754) <bold>A</bold> after <xref ref-type="bibr" rid="B4">Attems (1898)</xref><bold>B</bold> ?left gonopod, ?mesal view, after <xref ref-type="bibr" rid="B8">Attems (1940)</xref><bold>C</bold> ?left gonopod, ?mesal view, present study <bold>D</bold><italic><tp:taxon-name><tp:taxon-name-part taxon-name-part-type="genus" reg="Banatodesmus">Banatodesmus</tp:taxon-name-part><tp:taxon-name-part taxon-name-part-type="species" reg="jeanneli">jeanneli</tp:taxon-name-part></tp:taxon-name></italic> (Tabacaru, 1980) syntype ♂, right gonopod, mesal view, after <xref ref-type="bibr" rid="B58">Tabacaru (1980)</xref><bold>E, F</bold><italic><tp:taxon-name><tp:taxon-name-part taxon-name-part-type="genus" reg="Napocodesmus">Napocodesmus</tp:taxon-name-part><tp:taxon-name-part taxon-name-part-type="species" reg="florentzae">florentzae</tp:taxon-name-part></tp:taxon-name></italic> Tabacaru, 1975 holotype ♂, right gonopod, mesal and anterior views, respectively, after <xref ref-type="bibr" rid="B57">Tabacaru (1975)</xref><bold>G, H</bold><italic><tp:taxon-name><tp:taxon-name-part taxon-name-part-type="genus" reg="Trichopolydesmus">Trichopolydesmus</tp:taxon-name-part><tp:taxon-name-part taxon-name-part-type="species" reg="eremitis">eremitis</tp:taxon-name-part></tp:taxon-name></italic> Verhoeff, 1898 ♂ from Cloşani cave, right gonopod, antero-mesal and mesal views, respectively, after <xref ref-type="bibr" rid="B14">Ceuca (1958)</xref><bold>I</bold><italic><tp:taxon-name><tp:taxon-name-part taxon-name-part-type="genus" reg="Balkanodesminus">Balkanodesminus</tp:taxon-name-part><tp:taxon-name-part taxon-name-part-type="species" reg="bulgaricus">bulgaricus</tp:taxon-name-part></tp:taxon-name></italic> (Strasser, 1962) gen. nov., comb. nov. ♂ from Ponora Cave (<named-content xmlns:xlink="http://www.w3.org/1999/xlink" content-type="dwc:institutional_code" xlink:title="National Museum of Natural History, Bulgarian Academy of Sciences" xlink:href="http://grbio.org/institution/bulgarian-academy-sciences" xlink:type="simple">NMNHS</named-content>-10813), left gonopod, mesal view <bold>J</bold><italic><tp:taxon-name><tp:taxon-name-part taxon-name-part-type="genus" reg="Balkanodesminus">Balkanodesminus</tp:taxon-name-part><tp:taxon-name-part taxon-name-part-type="species" reg="serbicus">serbicus</tp:taxon-name-part></tp:taxon-name></italic> gen. nov. et sp. nov. paratype ♂ (<named-content xmlns:xlink="http://www.w3.org/1999/xlink" content-type="dwc:institutional_code" xlink:title="Naturhistorisches Museum Wien" xlink:href="http://grbio.org/institution/naturhistorisches-museum-wien-0" xlink:type="simple">NHMW</named-content> MY10263), left gonopod, mesal view <bold>K</bold><italic><tp:taxon-name><tp:taxon-name-part taxon-name-part-type="genus" reg="Rhodopodesmus">Rhodopodesmus</tp:taxon-name-part><tp:taxon-name-part taxon-name-part-type="species" reg="niveus">niveus</tp:taxon-name-part></tp:taxon-name></italic> gen. nov. et sp. nov. holotype ♂ (<named-content xmlns:xlink="http://www.w3.org/1999/xlink" content-type="dwc:institutional_code" xlink:title="National Museum of Natural History, Bulgarian Academy of Sciences" xlink:href="http://grbio.org/institution/bulgarian-academy-sciences" xlink:type="simple">NMNHS</named-content>-10823), left gonopod, mesal view <bold>L</bold><italic><tp:taxon-name><tp:taxon-name-part taxon-name-part-type="genus" reg="Balkanodesminus">Balkanodesminus</tp:taxon-name-part><tp:taxon-name-part taxon-name-part-type="species" reg="dentatus">dentatus</tp:taxon-name-part></tp:taxon-name></italic> (Strasser, 1966a) gen. nov., comb. nov., stat. nov. syntype ♂, right gonopod, mesal view, after <xref ref-type="bibr" rid="B54">Strasser (1966a)</xref><bold>M</bold><italic><tp:taxon-name><tp:taxon-name-part taxon-name-part-type="genus" reg="Balkanodesminus">Balkanodesminus</tp:taxon-name-part><tp:taxon-name-part taxon-name-part-type="species" reg="dentatoides">dentatoides</tp:taxon-name-part></tp:taxon-name></italic> gen. nov. et sp. nov. paratype ♂ (<named-content xmlns:xlink="http://www.w3.org/1999/xlink" content-type="dwc:institutional_code" xlink:title="Naturhistorisches Museum Wien" xlink:href="http://grbio.org/institution/naturhistorisches-museum-wien-0" xlink:type="simple">NHMW</named-content> MY10258), right gonopod, mesal view <bold>N</bold><italic><tp:taxon-name><tp:taxon-name-part taxon-name-part-type="genus" reg="Balkanodesminus">Balkanodesminus</tp:taxon-name-part><tp:taxon-name-part taxon-name-part-type="species" reg="dentatoides">dentatoides</tp:taxon-name-part></tp:taxon-name></italic> gen. nov. et sp. nov. ♂ from Sopotska Cave (<named-content xmlns:xlink="http://www.w3.org/1999/xlink" content-type="dwc:institutional_code" xlink:title="Naturhistorisches Museum Wien" xlink:href="http://grbio.org/institution/naturhistorisches-museum-wien-0" xlink:type="simple">NHMW</named-content> MY10267), left gonopod, mesal view. Scale bars: 0.05 mm.</p></caption><graphic xmlns:xlink="http://www.w3.org/1999/xlink" xlink:href="zookeys-1097-001-g017.jpg" position="float" orientation="portrait" xlink:type="simple" id="oo_674295.jpg"><uri content-type="original_file" xlink:type="simple">https://binary.pensoft.net/fig/674295</uri></graphic></fig></tp:treatment-sec><ref-list><ref id="B4"><mixed-citation xmlns:xlink="http://www.w3.org/1999/xlink" xlink:type="simple"><person-group><name name-style="western"><surname>Attems</surname><given-names>C</given-names></name></person-group> (<year>1898</year>) <article-title>System der Polydesmiden. I. Theil.</article-title><source>Denkschriften der Akademie der Wissenschaften Wien, mathematisch-naturwissenschaftliche Klassen,</source><volume>67</volume>: <fpage>221</fpage>–<lpage>482</lpage>. <ext-link xlink:type="simple" ext-link-type="uri" xlink:href="http://biodiversitylibrary.org/page/27925127">http://biodiversitylibrary.org/page/27925127</ext-link></mixed-citation></ref><ref id="B8"><mixed-citation xmlns:xlink="http://www.w3.org/1999/xlink" xlink:type="simple"><person-group><name name-style="western"><surname>Attems</surname><given-names>C</given-names></name></person-group> (<year>1940</year>) <article-title><tp:taxon-name><tp:taxon-name-part taxon-name-part-type="subphylum">Myriapoda</tp:taxon-name-part></tp:taxon-name> 3. <tp:taxon-name><tp:taxon-name-part taxon-name-part-type="superfamily">Polydesmoidea</tp:taxon-name-part></tp:taxon-name> III. Fam. <tp:taxon-name><tp:taxon-name-part taxon-name-part-type="family">Polydesmidae</tp:taxon-name-part></tp:taxon-name>, <tp:taxon-name><tp:taxon-name-part taxon-name-part-type="family">Vanhoeffeniidae</tp:taxon-name-part></tp:taxon-name>, <tp:taxon-name><tp:taxon-name-part taxon-name-part-type="family">Cryptodesmidae</tp:taxon-name-part></tp:taxon-name>, <tp:taxon-name><tp:taxon-name-part taxon-name-part-type="family">Oniscodesmidae</tp:taxon-name-part></tp:taxon-name>, <tp:taxon-name><tp:taxon-name-part taxon-name-part-type="family">Sphaerotrichopidae</tp:taxon-name-part></tp:taxon-name>, <tp:taxon-name><tp:taxon-name-part taxon-name-part-type="family">Periodontodesmidae</tp:taxon-name-part></tp:taxon-name>, <tp:taxon-name><tp:taxon-name-part taxon-name-part-type="family">Rhachidesmidae</tp:taxon-name-part></tp:taxon-name>, <tp:taxon-name><tp:taxon-name-part taxon-name-part-type="family">Macellolophidae</tp:taxon-name-part></tp:taxon-name>, <tp:taxon-name><tp:taxon-name-part taxon-name-part-type="family">Pandirodesmidae</tp:taxon-name-part></tp:taxon-name>.</article-title><source>Das Tierreich</source><volume>70</volume>: <fpage>1</fpage>–<lpage>577</lpage>. <ext-link xlink:type="simple" ext-link-type="doi" xlink:href="10.1515/9783111609645">https://doi.org/10.1515/9783111609645</ext-link></mixed-citation></ref><ref id="B58"><mixed-citation xmlns:xlink="http://www.w3.org/1999/xlink" xlink:type="simple"><person-group><name name-style="western"><surname>Tabacaru</surname><given-names>I</given-names></name></person-group> (<year>1980</year>) <article-title><tp:taxon-name><tp:taxon-name-part taxon-name-part-type="genus">Trichopolydesmus</tp:taxon-name-part> (<tp:taxon-name-part taxon-name-part-type="subgenus">Banatodesmus</tp:taxon-name-part>) <tp:taxon-name-part taxon-name-part-type="species">jeanneli</tp:taxon-name-part></tp:taxon-name> n. sg., n. sp.</article-title><source>Travaux de l'Institut de Spéologie “Émile Racovitza”</source><volume>24</volume>: <fpage>155</fpage>–<lpage>161</lpage>.</mixed-citation></ref><ref id="B57"><mixed-citation xmlns:xlink="http://www.w3.org/1999/xlink" xlink:type="simple"><person-group><name name-style="western"><surname>Tabacaru</surname><given-names>I</given-names></name></person-group> (<year>1975</year>) <article-title><italic><tp:taxon-name><tp:taxon-name-part taxon-name-part-type="genus">Napocodesmus</tp:taxon-name-part><tp:taxon-name-part taxon-name-part-type="species">florentzae</tp:taxon-name-part></tp:taxon-name></italic> n. sp.</article-title><source>Travaux de l'Institut de Spéologie “Émile Racovitza”</source><volume>14</volume>: <fpage>71</fpage>–<lpage>82</lpage>.</mixed-citation></ref><ref id="B14"><mixed-citation xmlns:xlink="http://www.w3.org/1999/xlink" xlink:type="simple"><person-group><name name-style="western"><surname>Ceuca</surname><given-names>T</given-names></name></person-group> (<year>1958</year>) <article-title>Contribuţii la cunoaşterea Diplopodelor din fauna R. P. Romîne. III. Diplopode cavernicole.</article-title><source>Studii şi Cercetări de Biologie</source><volume>2</volume>: <fpage>335</fpage>–<lpage>343</lpage>.</mixed-citation></ref><ref id="B54"><mixed-citation xmlns:xlink="http://www.w3.org/1999/xlink" xlink:type="simple"><person-group><name name-style="western"><surname>Strasser</surname><given-names>K</given-names></name></person-group> (<year>1966a</year>) <article-title>Über Diplopoden Bulgariens.</article-title><source>Annales Zoologici</source><volume>23</volume>(<issue>12</issue>): <fpage>325</fpage>–<lpage>385</lpage>.</mixed-citation></ref><ref id="B53"><mixed-citation xmlns:xlink="http://www.w3.org/1999/xlink" xlink:type="simple"><person-group><name name-style="western"><surname>Strasser</surname><given-names>K</given-names></name></person-group> (<year>1962</year>) <article-title>Diplopoden aus Bulgarien und Jugoslawien.</article-title><source>Senckenbergiana Biologica</source><volume>43</volume>(<issue>6</issue>): <fpage>437</fpage>–<lpage>470</lpage>.</mixed-citation></ref><ref id="B35"><mixed-citation xmlns:xlink="http://www.w3.org/1999/xlink" xlink:type="simple"><person-group><name name-style="western"><surname>Kime</surname><given-names>RD</given-names></name><name name-style="western"><surname>Enghoff</surname><given-names>H</given-names></name></person-group> (<year>2011</year>) <source>Atlas of European millipedes (Class <tp:taxon-name><tp:taxon-name-part taxon-name-part-type="class">Diplopoda</tp:taxon-name-part></tp:taxon-name>). Vol. 1.</source><publisher-name>Pensoft Publishers</publisher-name>, <publisher-loc>Sofia-Moscow</publisher-loc>, <size units="page">282 pp</size>.</mixed-citation></ref><ref id="B36"><mixed-citation xmlns:xlink="http://www.w3.org/1999/xlink" xlink:type="simple"><person-group><name name-style="western"><surname>Latzel</surname><given-names>R</given-names></name></person-group> (<year>1884</year>) <source>Die Myriopoden der Österreichisch-ungarischen Monarchie. Zweite Hälfte. Die Symphylen, Pauropoden und Diplopoden.</source><publisher-name>Alfred Hölder</publisher-name>, <publisher-loc>Wien</publisher-loc>, <size units="page">414 pp</size>.</mixed-citation></ref></ref-list></tp:taxon-treatment>
