# Supplementary material for: ﻿A review of the cavernicolous Trichopolydesmidae (Diplopoda, Polydesmida) from the Carpathian-Balkan arch and the Rhodope Mountains, with descriptions of two new genera and three new species
Source: Zookeys. 2022 Apr 19;1097:1–46. doi: 10.3897/zookeys.1097.83916 (PMC9043006; doi:10.3897/zookeys.1097.83916)
Supplement: XML Treatment for Napocodesmus [file zookeys.1097.83916-treatment5.xml]

<!DOCTYPE tp:taxon-treatment
  PUBLIC "-//TaxonX//DTD Taxonomic Treatment Publishing DTD v0 20100105//EN" "tax-treatment-NSO.dtd">
<tp:taxon-treatment xmlns:tp="http://www.plazi.org/taxpub"><tp:treatment-meta><kwd-group><label>Taxon classification</label><kwd>
                  <named-content content-type="kingdom">Animalia</named-content>
                </kwd><kwd>
                  <named-content content-type="order">Polydesmida</named-content>
                </kwd><kwd>
                  <named-content content-type="family">Trichopolydesmidae</named-content>
                </kwd></kwd-group><mixed-citation publication-type="journal"><person-group><name><surname>Antić</surname><given-names>Dragan</given-names></name><name><surname>Vagalinski</surname><given-names>Boyan</given-names></name><name><surname>Stoev</surname><given-names>Pavel</given-names></name><name><surname>Akkari</surname><given-names>Nesrine</given-names></name></person-group><article-title>﻿A review of the cavernicolous <tp:taxon-name><tp:taxon-name-part taxon-name-part-type="family">Trichopolydesmidae</tp:taxon-name-part></tp:taxon-name> (<tp:taxon-name><tp:taxon-name-part taxon-name-part-type="class">Diplopoda</tp:taxon-name-part></tp:taxon-name>, <tp:taxon-name><tp:taxon-name-part taxon-name-part-type="order">Polydesmida</tp:taxon-name-part></tp:taxon-name>) from the Carpathian-Balkan arch and the Rhodope Mountains, with descriptions of two new genera and three new species</article-title><source>Zookeys</source><day>19</day><month>04</month><year>2022</year><volume>1097</volume><fpage>1</fpage><lpage>46</lpage><pub-id pub-id-type="doi">10.3897/zookeys.1097.83916</pub-id></mixed-citation></tp:treatment-meta><tp:nomenclature><label>﻿Genus</label><tp:taxon-name>
                <object-id xmlns:xlink="http://www.w3.org/1999/xlink" content-type="arpha" xlink:type="simple">247550FE-1466-565E-842F-3E0975CC6551</object-id>
                <tp:taxon-name-part taxon-name-part-type="genus" reg="Napocodesmus">Napocodesmus</tp:taxon-name-part>
              </tp:taxon-name><tp:taxon-authority>Ceuca, 1974</tp:taxon-authority></tp:nomenclature><tp:treatment-sec sec-type="type species" id="SECID0ETVAG"><title>Type species.</title><p><italic><tp:taxon-name><tp:taxon-name-part taxon-name-part-type="genus" reg="Napocodesmus">Napocodesmus</tp:taxon-name-part><tp:taxon-name-part taxon-name-part-type="species" reg="endogeus">endogeus</tp:taxon-name-part></tp:taxon-name></italic> Ceuca, 1974, by monotypy.</p></tp:treatment-sec><tp:treatment-sec sec-type="diagnosis" id="SECID0EEWAG"><title>Diagnosis.</title><p>This is the only European genus of <tp:taxon-name><tp:taxon-name-part taxon-name-part-type="family">Trichopolydesmidae</tp:taxon-name-part></tp:taxon-name> that is characterized by hook-shaped posterolateral cones on metaterga, see <xref ref-type="bibr" rid="B16">Ceuca (1974)</xref> and <xref ref-type="bibr" rid="B57">Tabacaru (1975)</xref>.</p></tp:treatment-sec><ref-list><ref id="B16"><mixed-citation xmlns:xlink="http://www.w3.org/1999/xlink" xlink:type="simple"><person-group><name name-style="western"><surname>Ceuca</surname><given-names>T</given-names></name></person-group> (<year>1974</year>) <article-title>Noi contributii la cuonasterea diplopodelor din fauna României – New contributions to the knowledge of <tp:taxon-name><tp:taxon-name-part taxon-name-part-type="class">Diplopoda</tp:taxon-name-part></tp:taxon-name> of the Roumanian Fauna. Studia Universitatis Babes-Bolyai.</article-title><source>Seria Biologia</source><volume>19</volume>: <fpage>91</fpage>–<lpage>97</lpage>.</mixed-citation></ref><ref id="B57"><mixed-citation xmlns:xlink="http://www.w3.org/1999/xlink" xlink:type="simple"><person-group><name name-style="western"><surname>Tabacaru</surname><given-names>I</given-names></name></person-group> (<year>1975</year>) <article-title><italic><tp:taxon-name><tp:taxon-name-part taxon-name-part-type="genus">Napocodesmus</tp:taxon-name-part><tp:taxon-name-part taxon-name-part-type="species">florentzae</tp:taxon-name-part></tp:taxon-name></italic> n. sp.</article-title><source>Travaux de l'Institut de Spéologie “Émile Racovitza”</source><volume>14</volume>: <fpage>71</fpage>–<lpage>82</lpage>.</mixed-citation></ref></ref-list></tp:taxon-treatment>
