# Supplementary material for: ﻿A review of the cavernicolous Trichopolydesmidae (Diplopoda, Polydesmida) from the Carpathian-Balkan arch and the Rhodope Mountains, with descriptions of two new genera and three new species
Source: Zookeys. 2022 Apr 19;1097:1–46. doi: 10.3897/zookeys.1097.83916 (PMC9043006; doi:10.3897/zookeys.1097.83916)
Supplement: XML Treatment for Trichopolydesmus [file zookeys.1097.83916-treatment7.xml]

<!DOCTYPE tp:taxon-treatment
  PUBLIC "-//TaxonX//DTD Taxonomic Treatment Publishing DTD v0 20100105//EN" "tax-treatment-NSO.dtd">
<tp:taxon-treatment xmlns:tp="http://www.plazi.org/taxpub"><tp:treatment-meta><kwd-group><label>Taxon classification</label><kwd>
                  <named-content content-type="kingdom">Animalia</named-content>
                </kwd><kwd>
                  <named-content content-type="order">Polydesmida</named-content>
                </kwd><kwd>
                  <named-content content-type="family">Trichopolydesmidae</named-content>
                </kwd></kwd-group><mixed-citation publication-type="journal"><person-group><name><surname>Antić</surname><given-names>Dragan</given-names></name><name><surname>Vagalinski</surname><given-names>Boyan</given-names></name><name><surname>Stoev</surname><given-names>Pavel</given-names></name><name><surname>Akkari</surname><given-names>Nesrine</given-names></name></person-group><article-title>﻿A review of the cavernicolous <tp:taxon-name><tp:taxon-name-part taxon-name-part-type="family">Trichopolydesmidae</tp:taxon-name-part></tp:taxon-name> (<tp:taxon-name><tp:taxon-name-part taxon-name-part-type="class">Diplopoda</tp:taxon-name-part></tp:taxon-name>, <tp:taxon-name><tp:taxon-name-part taxon-name-part-type="order">Polydesmida</tp:taxon-name-part></tp:taxon-name>) from the Carpathian-Balkan arch and the Rhodope Mountains, with descriptions of two new genera and three new species</article-title><source>Zookeys</source><day>19</day><month>04</month><year>2022</year><volume>1097</volume><fpage>1</fpage><lpage>46</lpage><pub-id pub-id-type="doi">10.3897/zookeys.1097.83916</pub-id></mixed-citation></tp:treatment-meta><tp:nomenclature><label>﻿Genus</label><tp:taxon-name>
                <object-id xmlns:xlink="http://www.w3.org/1999/xlink" content-type="arpha" xlink:type="simple">E1BB136A-3CCC-52EA-9F6B-768B9CDEB471</object-id>
                <tp:taxon-name-part taxon-name-part-type="genus" reg="Trichopolydesmus">Trichopolydesmus</tp:taxon-name-part>
              </tp:taxon-name><tp:taxon-authority>Verhoeff, 1898</tp:taxon-authority></tp:nomenclature><tp:treatment-sec sec-type="type species" id="SECID0ER5AG"><title>Type species.</title><p><italic><tp:taxon-name><tp:taxon-name-part taxon-name-part-type="genus" reg="Trichopolydesmus">Trichopolydesmus</tp:taxon-name-part><tp:taxon-name-part taxon-name-part-type="species" reg="eremitis">eremitis</tp:taxon-name-part></tp:taxon-name></italic> Verhoeff, 1898, by monotypy.</p></tp:treatment-sec><tp:treatment-sec sec-type="diagnosis" id="SECID0EC6AG"><title>Diagnosis.</title><p>Differs from other European <tp:taxon-name><tp:taxon-name-part taxon-name-part-type="family">Trichopolydesmidae</tp:taxon-name-part></tp:taxon-name> by the gonopod acropodite divided into three branches, where solenomere is thin, long and acuminate, and devoid of additional process.</p><p>In addition, the diagnosis can be amended with the following combination of characters: medium-sized species (8.5 mm), 20 body rings (including telson), sensilla basiconica on antennomere 6 partially exposed outside the pit, paraprocts and hypoproct densely setose (Fig. <xref ref-type="fig" rid="F5">5F, G</xref>), metaterga with 4–6 irregular rows of long trichoid setae, podomeres of anterior legs in males with denticles on their ventral side, tarsi with rare sphaerotrichomes (Fig. <xref ref-type="fig" rid="F5">5H, I</xref>).</p><fig id="F5" position="float" orientation="portrait"><object-id xmlns:xlink="http://www.w3.org/1999/xlink" content-type="doi" xlink:type="simple">10.3897/zookeys.1097.83916.figure5</object-id><object-id xmlns:xlink="http://www.w3.org/1999/xlink" content-type="arpha" xlink:type="simple">5BACFB0C-346C-5B0E-8365-9E6BED7B0B01</object-id><label>Figure 5.</label><caption><p><italic><tp:taxon-name><tp:taxon-name-part taxon-name-part-type="genus" reg="Trichopolydesmus">Trichopolydesmus</tp:taxon-name-part><tp:taxon-name-part taxon-name-part-type="species" reg="eremitis">eremitis</tp:taxon-name-part></tp:taxon-name></italic> Verhoeff, 1898 <bold>A, D–F, I</bold> holotype ♂ (<named-content xmlns:xlink="http://www.w3.org/1999/xlink" content-type="dwc:institutional_code" xlink:title="Zoologische Staatssammlung München" xlink:href="http://grbio.org/institution/zoologische-staatssammlung" xlink:type="simple">ZSM</named-content>-A20033529) <bold>B, H, J, K</bold> holotype ♂ (<named-content xmlns:xlink="http://www.w3.org/1999/xlink" content-type="dwc:institutional_code" xlink:title="Museum für Naturkunde Berlin" xlink:href="http://grbio.org/institution/museum-f%C3%BCr-naturkunde-berlin-zoological-collections" xlink:type="simple">ZMB</named-content> 13160) <bold>C</bold> ♂ (VMNH110683) <bold>A</bold> microslide with habitus parts <bold>B</bold> microslide with gonopods and one lag pair <bold>C</bold> habitus, lateral view <bold>D</bold> collum, dorsal view <bold>E</bold> body rings 13 and 14, dorsal view <bold>F</bold> hypoproct, ventral view <bold>G</bold> telson, ventral view <bold>H</bold> leg ?7 <bold>I</bold> left legs 10 and 11 <bold>J, K</bold> ?left gonopod, distomesal and distoanterolateral views, respectively. Scale bars: 0.5 mm (<bold>C</bold>), 0.1 mm (<bold>D–K</bold>).</p></caption><graphic xmlns:xlink="http://www.w3.org/1999/xlink" xlink:href="zookeys-1097-001-g005.jpg" position="float" orientation="portrait" xlink:type="simple" id="oo_674283.jpg"><uri content-type="original_file" xlink:type="simple">https://binary.pensoft.net/fig/674283</uri></graphic></fig></tp:treatment-sec></tp:taxon-treatment>
