# Supplementary material for: ﻿A review of the cavernicolous Trichopolydesmidae (Diplopoda, Polydesmida) from the Carpathian-Balkan arch and the Rhodope Mountains, with descriptions of two new genera and three new species
Source: Zookeys. 2022 Apr 19;1097:1–46. doi: 10.3897/zookeys.1097.83916 (PMC9043006; doi:10.3897/zookeys.1097.83916)
Supplement: XML Treatment for Balkanodesminus bulgaricus [file zookeys.1097.83916-treatment10.xml]

<!DOCTYPE tp:taxon-treatment
  PUBLIC "-//TaxonX//DTD Taxonomic Treatment Publishing DTD v0 20100105//EN" "tax-treatment-NSO.dtd">
<tp:taxon-treatment xmlns:tp="http://www.plazi.org/taxpub"><tp:treatment-meta><kwd-group><label>Taxon classification</label><kwd>
                  <named-content content-type="kingdom">Animalia</named-content>
                </kwd><kwd>
                  <named-content content-type="order">Polydesmida</named-content>
                </kwd><kwd>
                  <named-content content-type="family">Trichopolydesmidae</named-content>
                </kwd></kwd-group><mixed-citation publication-type="journal"><person-group><name><surname>Antić</surname><given-names>Dragan</given-names></name><name><surname>Vagalinski</surname><given-names>Boyan</given-names></name><name><surname>Stoev</surname><given-names>Pavel</given-names></name><name><surname>Akkari</surname><given-names>Nesrine</given-names></name></person-group><article-title>﻿A review of the cavernicolous <tp:taxon-name><tp:taxon-name-part taxon-name-part-type="family">Trichopolydesmidae</tp:taxon-name-part></tp:taxon-name> (<tp:taxon-name><tp:taxon-name-part taxon-name-part-type="class">Diplopoda</tp:taxon-name-part></tp:taxon-name>, <tp:taxon-name><tp:taxon-name-part taxon-name-part-type="order">Polydesmida</tp:taxon-name-part></tp:taxon-name>) from the Carpathian-Balkan arch and the Rhodope Mountains, with descriptions of two new genera and three new species</article-title><source>Zookeys</source><day>19</day><month>04</month><year>2022</year><volume>1097</volume><fpage>1</fpage><lpage>46</lpage><pub-id pub-id-type="doi">10.3897/zookeys.1097.83916</pub-id></mixed-citation></tp:treatment-meta><tp:nomenclature><label>﻿</label><tp:taxon-name>
                <object-id xmlns:xlink="http://www.w3.org/1999/xlink" content-type="arpha" xlink:type="simple">D6426609-EF94-5B1E-B52A-C6D2B943481A</object-id>
                <tp:taxon-name-part taxon-name-part-type="genus" reg="Balkanodesminus">Balkanodesminus</tp:taxon-name-part>
                <tp:taxon-name-part taxon-name-part-type="species" reg="bulgaricus">bulgaricus</tp:taxon-name-part>
              </tp:taxon-name><tp:taxon-authority>(Strasser, 1962) gen. nov., comb. nov. ex Bacillidesmus</tp:taxon-authority><xref ref-type="fig" rid="F6">Figs 6</xref><xref ref-type="fig" rid="F17">, 17I</xref><xref ref-type="fig" rid="F18">, 18</xref><tp:nomenclature-citation-list><tp:nomenclature-citation><tp:taxon-name>
                    <tp:taxon-name-part taxon-name-part-type="genus" reg="Bacillidesmus"/>
                    <tp:taxon-name-part taxon-name-part-type="species" reg="bulgaricus"/>
                  </tp:taxon-name><comment><tp:taxon-name><tp:taxon-name-part taxon-name-part-type="genus" reg="Bacillidesmus">Bacillidesmus</tp:taxon-name-part></tp:taxon-name>? <tp:taxon-name><tp:taxon-name-part taxon-name-part-type="genus" reg="Bacillidesmus"/><tp:taxon-name-part taxon-name-part-type="species" reg="bulgaricus">bulgaricus</tp:taxon-name-part></tp:taxon-name> Strasser, 1962: 443, figs 7–10. </comment></tp:nomenclature-citation><tp:nomenclature-citation><tp:taxon-name>
                    <tp:taxon-name-part taxon-name-part-type="genus" reg="Bacillidesmus">Bacillidesmus</tp:taxon-name-part>
                    <tp:taxon-name-part taxon-name-part-type="species" reg="bulgaricus">bulgaricus</tp:taxon-name-part>
                    <tp:taxon-name-part taxon-name-part-type="subspecies" reg="bulgaricus">bulgaricus</tp:taxon-name-part>
                  </tp:taxon-name><comment>—<xref ref-type="bibr" rid="B54">Strasser 1966a</xref>: 341, figs 13–15; <xref ref-type="bibr" rid="B56">Strasser 1973</xref>: 419; <xref ref-type="bibr" rid="B50">Stoev 2004</xref>: 149; <xref ref-type="bibr" rid="B51">Stoev 2007</xref>: 384; <xref ref-type="bibr" rid="B10">Beron 2015</xref>: 80, 410; <xref ref-type="bibr" rid="B9">Bachvarova et al. 2017</xref>: 521.</comment></tp:nomenclature-citation><tp:nomenclature-citation><tp:taxon-name>
                    <tp:taxon-name-part taxon-name-part-type="genus" reg="Bacillidesmus">Bacillidesmus</tp:taxon-name-part>
                    <tp:taxon-name-part taxon-name-part-type="species" reg="bulgaricus">bulgaricus</tp:taxon-name-part>
                  </tp:taxon-name><comment>—<xref ref-type="bibr" rid="B17">Ceuca 1992</xref>, 416; <xref ref-type="bibr" rid="B35">Kime and Enghoff 2011</xref>: 71, 262.</comment></tp:nomenclature-citation></tp:nomenclature-citation-list></tp:nomenclature><tp:treatment-sec sec-type="diagnosis" id="SECID0EKVBG"><title>Diagnosis.</title><p>Differs from <italic><tp:taxon-name><tp:taxon-name-part taxon-name-part-type="genus" reg="Balkanodesminus">Balkanodesminus</tp:taxon-name-part><tp:taxon-name-part taxon-name-part-type="species" reg="dentatoides">dentatoides</tp:taxon-name-part></tp:taxon-name></italic> gen. nov. et sp. nov. and <italic><tp:taxon-name><tp:taxon-name-part taxon-name-part-type="genus" reg="Balkanodesminus">B.</tp:taxon-name-part><tp:taxon-name-part taxon-name-part-type="species" reg="dentatus">dentatus</tp:taxon-name-part></tp:taxon-name></italic> gen. nov., comb. nov., stat. nov. by the presence of longer (vs. shorter) metatergal setae and their smaller (vs. greater) number of rows, as well as by the presence of more simplified gonopods, with uniramous (vs. biramous) distal solenomeral process, and smaller and smooth (vs. larger and denticulated) lamella of solenophore. From <italic><tp:taxon-name><tp:taxon-name-part taxon-name-part-type="genus" reg="Balkanodesminus">B.</tp:taxon-name-part><tp:taxon-name-part taxon-name-part-type="species" reg="serbicus">serbicus</tp:taxon-name-part></tp:taxon-name></italic> gen. nov. et sp. nov., with which it shares similar habitus and similar gonopods, it differs by the presence of larger (vs. smaller) lamella of solenophore, slender, almost straight (vs. more robust and sigmoid) distal projection of solenophore, distal projection without (vs. with) basal lobe and slenderer (vs. stouter) solenomere and distal solenomeral process, where the solenomere exceeds the distal solenomeral process by ½ (vs. ¼) of its length.</p><fig id="F6" position="float" orientation="portrait"><object-id xmlns:xlink="http://www.w3.org/1999/xlink" content-type="doi" xlink:type="simple">10.3897/zookeys.1097.83916.figure6</object-id><object-id xmlns:xlink="http://www.w3.org/1999/xlink" content-type="arpha" xlink:type="simple">9673A0A6-1AF0-5DA0-8989-7DFEE33757FF</object-id><label>Figure 6.</label><caption><p><italic><tp:taxon-name><tp:taxon-name-part taxon-name-part-type="genus" reg="Balkanodesminus">Balkanodesminus</tp:taxon-name-part><tp:taxon-name-part taxon-name-part-type="species" reg="bulgaricus">bulgaricus</tp:taxon-name-part></tp:taxon-name></italic> (Strasser, 1962) gen. nov., comb. nov., ♂ from Ponora Cave, Bulgaria, left gonopod (<named-content xmlns:xlink="http://www.w3.org/1999/xlink" content-type="dwc:institutional_code" xlink:title="National Museum of Natural History, Bulgarian Academy of Sciences" xlink:href="http://grbio.org/institution/bulgarian-academy-sciences" xlink:type="simple">NMNHS</named-content>-10813) <bold>A, B</bold> mesal views <bold>C</bold> antero-distal view <bold>D</bold> distal view <bold>E</bold> lateral view <bold>F</bold> anterior view. Abbreviations: <bold>a</bold> acropodite, <bold>ca</bold> cannula, <bold><abbrev xmlns:xlink="http://www.w3.org/1999/xlink" xlink:title="coxa" id="ABBRID0EXXBG" xlink:type="simple">cx</abbrev></bold> coxa, <bold>dp</bold> distal projection of solenophore, <bold>dsp</bold> distal solenomeral process, <bold>ll</bold> lamella of solenophore, <bold><abbrev xmlns:xlink="http://www.w3.org/1999/xlink" xlink:title="prefemorite" id="ABBRID0ECYBG" xlink:type="simple">pf</abbrev></bold> prefemorite, <bold>s</bold> solenomere, <bold>sb</bold> solenomeral branch, <bold><abbrev xmlns:xlink="http://www.w3.org/1999/xlink" xlink:title="seminal fossa" id="ABBRID0ELYBG" xlink:type="simple">sf</abbrev></bold> seminal fossa, <bold><abbrev xmlns:xlink="http://www.w3.org/1999/xlink" xlink:title="seminal groove" id="ABBRID0EQYBG" xlink:type="simple">sg</abbrev></bold> seminal groove, <bold><abbrev xmlns:xlink="http://www.w3.org/1999/xlink" xlink:title="solenophore" id="ABBRID0EVYBG" xlink:type="simple">sph</abbrev></bold> solenophore. Scale bars: 0.02 mm.</p></caption><graphic xmlns:xlink="http://www.w3.org/1999/xlink" xlink:href="zookeys-1097-001-g006.jpg" position="float" orientation="portrait" xlink:type="simple" id="oo_674284.jpg"><uri content-type="original_file" xlink:type="simple">https://binary.pensoft.net/fig/674284</uri></graphic></fig></tp:treatment-sec><tp:treatment-sec sec-type="material" id="SECID0E5YBG"><title>Material examined.</title><p>2 ♂♂, 6 ♀♀ (<named-content xmlns:xlink="http://www.w3.org/1999/xlink" content-type="dwc:institutional_code" xlink:title="National Museum of Natural History, Bulgarian Academy of Sciences" xlink:href="http://grbio.org/institution/bulgarian-academy-sciences" xlink:type="simple">NMNHS</named-content>-10813), Bulgaria, Vratsa District, Chiren, Ponora Cave, clay, 27.I.1998, leg. B. Petrov &amp; T. Ivanova.</p></tp:treatment-sec><tp:treatment-sec sec-type="distribution" id="SECID0EIZBG"><title>Distribution.</title><p>This species shows a somewhat scattered distribution (see Fig. <xref ref-type="fig" rid="F18">18</xref>). It is present in caves starting from Vidin Municipality, through Chuprene and Chiprovtsi municipalities all the way to Vratsa municipality. These are Varkan Cave, Vidin Municipality (<xref ref-type="bibr" rid="B56">Strasser 1973</xref>), Desni suhi pech Cave, Chuprene Municipality (<xref ref-type="bibr" rid="B56">Strasser 1973</xref>), Mishin kamik Cave (type locality) and Vreloto v seloto Cave, both Chiprovtsi Municipality (<xref ref-type="bibr" rid="B53">Strasser 1962</xref>, <xref ref-type="bibr" rid="B54">1966a</xref>), as well as Mladenovata peshtera Cave and Ponora Cave, Vratsa Municipality (<xref ref-type="bibr" rid="B54">Strasser 1966a</xref>; <xref ref-type="bibr" rid="B50">Stoev 2004</xref>).</p></tp:treatment-sec><tp:treatment-sec sec-type="remarks" id="SECID0EK1BG"><title>Remarks.</title><p><xref ref-type="bibr" rid="B53">Strasser (1962)</xref> described this species based on a poorly preserved female that he placed with uncertainty in the genus <italic><tp:taxon-name><tp:taxon-name-part taxon-name-part-type="genus" reg="Bacillidesmus">Bacillidesmus</tp:taxon-name-part></tp:taxon-name></italic>. He emphasized a very important difference in sensilla basiconica on 6<sup>th</sup> antennomere being partially exposed in <italic><tp:taxon-name><tp:taxon-name-part taxon-name-part-type="genus" reg="Bacillidesmus"/><tp:taxon-name-part taxon-name-part-type="species" reg="bulgaricus">bulgaricus</tp:taxon-name-part></tp:taxon-name></italic>, while they are completely enclosed in their pit in <italic><tp:taxon-name><tp:taxon-name-part taxon-name-part-type="genus" reg="Brachydesmus"/><tp:taxon-name-part taxon-name-part-type="species" reg="filiformis">filiformis</tp:taxon-name-part></tp:taxon-name></italic>.</p><p>Four years later, when males became available, <xref ref-type="bibr" rid="B54">Strasser (1966a)</xref> confirmed that <italic><tp:taxon-name><tp:taxon-name-part taxon-name-part-type="genus" reg="Bacillidesmus"/><tp:taxon-name-part taxon-name-part-type="species" reg="bulgaricus">bulgaricus</tp:taxon-name-part></tp:taxon-name></italic> belonged to the genus <italic><tp:taxon-name><tp:taxon-name-part taxon-name-part-type="genus" reg="Bacillidesmus">Bacillidesmus</tp:taxon-name-part></tp:taxon-name></italic>, based on some similarities in gonopod structures, and identified two subspecies, viz., <italic><tp:taxon-name><tp:taxon-name-part taxon-name-part-type="genus" reg="Bacillidesmus">B.</tp:taxon-name-part><tp:taxon-name-part taxon-name-part-type="species" reg="bulgaricus">bulgaricus</tp:taxon-name-part><tp:taxon-name-part taxon-name-part-type="subspecies" reg="bulgaricus">bulgaricus</tp:taxon-name-part></tp:taxon-name></italic> and <italic><tp:taxon-name><tp:taxon-name-part taxon-name-part-type="genus" reg="Bacillidesmus">B.</tp:taxon-name-part><tp:taxon-name-part taxon-name-part-type="species" reg="bulgaricus">bulgaricus</tp:taxon-name-part><tp:taxon-name-part taxon-name-part-type="subspecies" reg="dentatus">dentatus</tp:taxon-name-part></tp:taxon-name></italic>. Subsequently, both subspecies were recognized as such by <xref ref-type="bibr" rid="B50">Stoev (2004</xref>, <xref ref-type="bibr" rid="B51">2007</xref>), <xref ref-type="bibr" rid="B10">Beron (2015)</xref> and <xref ref-type="bibr" rid="B9">Bachvarova et al. (2017)</xref>. On the other hand, <xref ref-type="bibr" rid="B17">Ceuca (1992)</xref>, and <xref ref-type="bibr" rid="B35">Kime and Enghoff (2011)</xref> considered <italic><tp:taxon-name><tp:taxon-name-part taxon-name-part-type="genus" reg="Bacillidesmus"/><tp:taxon-name-part taxon-name-part-type="species" reg="dentatus">dentatus</tp:taxon-name-part></tp:taxon-name></italic> as a separate species, <italic><tp:taxon-name><tp:taxon-name-part taxon-name-part-type="genus" reg="Bacillidesmus">B.</tp:taxon-name-part><tp:taxon-name-part taxon-name-part-type="species" reg="dentatus">dentatus</tp:taxon-name-part></tp:taxon-name></italic>. Here, we treat both taxa as separate species (see below).</p><p>Based on the distribution of the genus <italic><tp:taxon-name><tp:taxon-name-part taxon-name-part-type="genus" reg="Balkanodesminus">Balkanodesminus</tp:taxon-name-part></tp:taxon-name></italic> gen. nov., and the scattered distribution of <italic><tp:taxon-name><tp:taxon-name-part taxon-name-part-type="genus" reg="Balkanodesminus">B.</tp:taxon-name-part><tp:taxon-name-part taxon-name-part-type="species" reg="bulgaricus">bulgaricus</tp:taxon-name-part></tp:taxon-name></italic> gen. nov., comb. nov., we are not excluding the possibility that not all records of <italic><tp:taxon-name><tp:taxon-name-part taxon-name-part-type="genus" reg="Bacillidesmus"/><tp:taxon-name-part taxon-name-part-type="species" reg="bulgaricus">bulgaricus</tp:taxon-name-part></tp:taxon-name></italic> are in fact of that species. Illustrations of gonopods are known only from the two easternmost populations, from the Mladenovata peshtera Cave (<xref ref-type="bibr" rid="B54">Strasser 1966a</xref>) and Ponora Cave (present study).</p></tp:treatment-sec><tp:treatment-sec><!--Section generated to contain objects referenced in tp:taxon-treatment.--><fig id="F17" position="float" orientation="portrait"><object-id xmlns:xlink="http://www.w3.org/1999/xlink" content-type="doi" xlink:type="simple">10.3897/zookeys.1097.83916.figure17</object-id><object-id xmlns:xlink="http://www.w3.org/1999/xlink" content-type="arpha" xlink:type="simple">CBC24F0D-2B70-53E7-BB6A-9F890556EEA1</object-id><label>Figure 17.</label><caption><p><tp:taxon-name><tp:taxon-name-part taxon-name-part-type="genus" reg="Gonopods">Gonopods</tp:taxon-name-part></tp:taxon-name> of cavernicolous <tp:taxon-name><tp:taxon-name-part taxon-name-part-type="family">Trichopolydesmidae</tp:taxon-name-part></tp:taxon-name> from the Carpathian-Balkan arch and Rhodopes <bold>A–C</bold><italic><tp:taxon-name><tp:taxon-name-part taxon-name-part-type="genus" reg="Bacillidesmus">Bacillidesmus</tp:taxon-name-part><tp:taxon-name-part taxon-name-part-type="species" reg="filiformis">filiformis</tp:taxon-name-part></tp:taxon-name></italic> (Latzel, 1884) lectotype ♂ (NHWM MY3754) <bold>A</bold> after <xref ref-type="bibr" rid="B4">Attems (1898)</xref><bold>B</bold> ?left gonopod, ?mesal view, after <xref ref-type="bibr" rid="B8">Attems (1940)</xref><bold>C</bold> ?left gonopod, ?mesal view, present study <bold>D</bold><italic><tp:taxon-name><tp:taxon-name-part taxon-name-part-type="genus" reg="Banatodesmus">Banatodesmus</tp:taxon-name-part><tp:taxon-name-part taxon-name-part-type="species" reg="jeanneli">jeanneli</tp:taxon-name-part></tp:taxon-name></italic> (Tabacaru, 1980) syntype ♂, right gonopod, mesal view, after <xref ref-type="bibr" rid="B58">Tabacaru (1980)</xref><bold>E, F</bold><italic><tp:taxon-name><tp:taxon-name-part taxon-name-part-type="genus" reg="Napocodesmus">Napocodesmus</tp:taxon-name-part><tp:taxon-name-part taxon-name-part-type="species" reg="florentzae">florentzae</tp:taxon-name-part></tp:taxon-name></italic> Tabacaru, 1975 holotype ♂, right gonopod, mesal and anterior views, respectively, after <xref ref-type="bibr" rid="B57">Tabacaru (1975)</xref><bold>G, H</bold><italic><tp:taxon-name><tp:taxon-name-part taxon-name-part-type="genus" reg="Trichopolydesmus">Trichopolydesmus</tp:taxon-name-part><tp:taxon-name-part taxon-name-part-type="species" reg="eremitis">eremitis</tp:taxon-name-part></tp:taxon-name></italic> Verhoeff, 1898 ♂ from Cloşani cave, right gonopod, antero-mesal and mesal views, respectively, after <xref ref-type="bibr" rid="B14">Ceuca (1958)</xref><bold>I</bold><italic><tp:taxon-name><tp:taxon-name-part taxon-name-part-type="genus" reg="Balkanodesminus">Balkanodesminus</tp:taxon-name-part><tp:taxon-name-part taxon-name-part-type="species" reg="bulgaricus">bulgaricus</tp:taxon-name-part></tp:taxon-name></italic> (Strasser, 1962) gen. nov., comb. nov. ♂ from Ponora Cave (<named-content xmlns:xlink="http://www.w3.org/1999/xlink" content-type="dwc:institutional_code" xlink:title="National Museum of Natural History, Bulgarian Academy of Sciences" xlink:href="http://grbio.org/institution/bulgarian-academy-sciences" xlink:type="simple">NMNHS</named-content>-10813), left gonopod, mesal view <bold>J</bold><italic><tp:taxon-name><tp:taxon-name-part taxon-name-part-type="genus" reg="Balkanodesminus">Balkanodesminus</tp:taxon-name-part><tp:taxon-name-part taxon-name-part-type="species" reg="serbicus">serbicus</tp:taxon-name-part></tp:taxon-name></italic> gen. nov. et sp. nov. paratype ♂ (<named-content xmlns:xlink="http://www.w3.org/1999/xlink" content-type="dwc:institutional_code" xlink:title="Naturhistorisches Museum Wien" xlink:href="http://grbio.org/institution/naturhistorisches-museum-wien-0" xlink:type="simple">NHMW</named-content> MY10263), left gonopod, mesal view <bold>K</bold><italic><tp:taxon-name><tp:taxon-name-part taxon-name-part-type="genus" reg="Rhodopodesmus">Rhodopodesmus</tp:taxon-name-part><tp:taxon-name-part taxon-name-part-type="species" reg="niveus">niveus</tp:taxon-name-part></tp:taxon-name></italic> gen. nov. et sp. nov. holotype ♂ (<named-content xmlns:xlink="http://www.w3.org/1999/xlink" content-type="dwc:institutional_code" xlink:title="National Museum of Natural History, Bulgarian Academy of Sciences" xlink:href="http://grbio.org/institution/bulgarian-academy-sciences" xlink:type="simple">NMNHS</named-content>-10823), left gonopod, mesal view <bold>L</bold><italic><tp:taxon-name><tp:taxon-name-part taxon-name-part-type="genus" reg="Balkanodesminus">Balkanodesminus</tp:taxon-name-part><tp:taxon-name-part taxon-name-part-type="species" reg="dentatus">dentatus</tp:taxon-name-part></tp:taxon-name></italic> (Strasser, 1966a) gen. nov., comb. nov., stat. nov. syntype ♂, right gonopod, mesal view, after <xref ref-type="bibr" rid="B54">Strasser (1966a)</xref><bold>M</bold><italic><tp:taxon-name><tp:taxon-name-part taxon-name-part-type="genus" reg="Balkanodesminus">Balkanodesminus</tp:taxon-name-part><tp:taxon-name-part taxon-name-part-type="species" reg="dentatoides">dentatoides</tp:taxon-name-part></tp:taxon-name></italic> gen. nov. et sp. nov. paratype ♂ (<named-content xmlns:xlink="http://www.w3.org/1999/xlink" content-type="dwc:institutional_code" xlink:title="Naturhistorisches Museum Wien" xlink:href="http://grbio.org/institution/naturhistorisches-museum-wien-0" xlink:type="simple">NHMW</named-content> MY10258), right gonopod, mesal view <bold>N</bold><italic><tp:taxon-name><tp:taxon-name-part taxon-name-part-type="genus" reg="Balkanodesminus">Balkanodesminus</tp:taxon-name-part><tp:taxon-name-part taxon-name-part-type="species" reg="dentatoides">dentatoides</tp:taxon-name-part></tp:taxon-name></italic> gen. nov. et sp. nov. ♂ from Sopotska Cave (<named-content xmlns:xlink="http://www.w3.org/1999/xlink" content-type="dwc:institutional_code" xlink:title="Naturhistorisches Museum Wien" xlink:href="http://grbio.org/institution/naturhistorisches-museum-wien-0" xlink:type="simple">NHMW</named-content> MY10267), left gonopod, mesal view. Scale bars: 0.05 mm.</p></caption><graphic xmlns:xlink="http://www.w3.org/1999/xlink" xlink:href="zookeys-1097-001-g017.jpg" position="float" orientation="portrait" xlink:type="simple" id="oo_674295.jpg"><uri content-type="original_file" xlink:type="simple">https://binary.pensoft.net/fig/674295</uri></graphic></fig><fig id="F18" position="float" orientation="portrait"><object-id xmlns:xlink="http://www.w3.org/1999/xlink" content-type="doi" xlink:type="simple">10.3897/zookeys.1097.83916.figure18</object-id><object-id xmlns:xlink="http://www.w3.org/1999/xlink" content-type="arpha" xlink:type="simple">7938CBA8-F18B-5A1F-863F-BF426F18A385</object-id><label>Figure 18.</label><caption><p>Distribution of cavernicolous <tp:taxon-name><tp:taxon-name-part taxon-name-part-type="family">Trichopolydesmidae</tp:taxon-name-part></tp:taxon-name> from the Carpathian-Balkan arch and the Rhodope Mountains.</p></caption><graphic xmlns:xlink="http://www.w3.org/1999/xlink" xlink:href="zookeys-1097-001-g018.jpg" position="float" orientation="portrait" xlink:type="simple" id="oo_674296.jpg"><uri content-type="original_file" xlink:type="simple">https://binary.pensoft.net/fig/674296</uri></graphic></fig></tp:treatment-sec><ref-list><ref id="B4"><mixed-citation xmlns:xlink="http://www.w3.org/1999/xlink" xlink:type="simple"><person-group><name name-style="western"><surname>Attems</surname><given-names>C</given-names></name></person-group> (<year>1898</year>) <article-title>System der Polydesmiden. I. Theil.</article-title><source>Denkschriften der Akademie der Wissenschaften Wien, mathematisch-naturwissenschaftliche Klassen,</source><volume>67</volume>: <fpage>221</fpage>–<lpage>482</lpage>. <ext-link xlink:type="simple" ext-link-type="uri" xlink:href="http://biodiversitylibrary.org/page/27925127">http://biodiversitylibrary.org/page/27925127</ext-link></mixed-citation></ref><ref id="B8"><mixed-citation xmlns:xlink="http://www.w3.org/1999/xlink" xlink:type="simple"><person-group><name name-style="western"><surname>Attems</surname><given-names>C</given-names></name></person-group> (<year>1940</year>) <article-title><tp:taxon-name><tp:taxon-name-part taxon-name-part-type="subphylum">Myriapoda</tp:taxon-name-part></tp:taxon-name> 3. <tp:taxon-name><tp:taxon-name-part taxon-name-part-type="superfamily">Polydesmoidea</tp:taxon-name-part></tp:taxon-name> III. Fam. <tp:taxon-name><tp:taxon-name-part taxon-name-part-type="family">Polydesmidae</tp:taxon-name-part></tp:taxon-name>, <tp:taxon-name><tp:taxon-name-part taxon-name-part-type="family">Vanhoeffeniidae</tp:taxon-name-part></tp:taxon-name>, <tp:taxon-name><tp:taxon-name-part taxon-name-part-type="family">Cryptodesmidae</tp:taxon-name-part></tp:taxon-name>, <tp:taxon-name><tp:taxon-name-part taxon-name-part-type="family">Oniscodesmidae</tp:taxon-name-part></tp:taxon-name>, <tp:taxon-name><tp:taxon-name-part taxon-name-part-type="family">Sphaerotrichopidae</tp:taxon-name-part></tp:taxon-name>, <tp:taxon-name><tp:taxon-name-part taxon-name-part-type="family">Periodontodesmidae</tp:taxon-name-part></tp:taxon-name>, <tp:taxon-name><tp:taxon-name-part taxon-name-part-type="family">Rhachidesmidae</tp:taxon-name-part></tp:taxon-name>, <tp:taxon-name><tp:taxon-name-part taxon-name-part-type="family">Macellolophidae</tp:taxon-name-part></tp:taxon-name>, <tp:taxon-name><tp:taxon-name-part taxon-name-part-type="family">Pandirodesmidae</tp:taxon-name-part></tp:taxon-name>.</article-title><source>Das Tierreich</source><volume>70</volume>: <fpage>1</fpage>–<lpage>577</lpage>. <ext-link xlink:type="simple" ext-link-type="doi" xlink:href="10.1515/9783111609645">https://doi.org/10.1515/9783111609645</ext-link></mixed-citation></ref><ref id="B58"><mixed-citation xmlns:xlink="http://www.w3.org/1999/xlink" xlink:type="simple"><person-group><name name-style="western"><surname>Tabacaru</surname><given-names>I</given-names></name></person-group> (<year>1980</year>) <article-title><tp:taxon-name><tp:taxon-name-part taxon-name-part-type="genus">Trichopolydesmus</tp:taxon-name-part> (<tp:taxon-name-part taxon-name-part-type="subgenus">Banatodesmus</tp:taxon-name-part>) <tp:taxon-name-part taxon-name-part-type="species">jeanneli</tp:taxon-name-part></tp:taxon-name> n. sg., n. sp.</article-title><source>Travaux de l'Institut de Spéologie “Émile Racovitza”</source><volume>24</volume>: <fpage>155</fpage>–<lpage>161</lpage>.</mixed-citation></ref><ref id="B57"><mixed-citation xmlns:xlink="http://www.w3.org/1999/xlink" xlink:type="simple"><person-group><name name-style="western"><surname>Tabacaru</surname><given-names>I</given-names></name></person-group> (<year>1975</year>) <article-title><italic><tp:taxon-name><tp:taxon-name-part taxon-name-part-type="genus">Napocodesmus</tp:taxon-name-part><tp:taxon-name-part taxon-name-part-type="species">florentzae</tp:taxon-name-part></tp:taxon-name></italic> n. sp.</article-title><source>Travaux de l'Institut de Spéologie “Émile Racovitza”</source><volume>14</volume>: <fpage>71</fpage>–<lpage>82</lpage>.</mixed-citation></ref><ref id="B14"><mixed-citation xmlns:xlink="http://www.w3.org/1999/xlink" xlink:type="simple"><person-group><name name-style="western"><surname>Ceuca</surname><given-names>T</given-names></name></person-group> (<year>1958</year>) <article-title>Contribuţii la cunoaşterea Diplopodelor din fauna R. P. Romîne. III. Diplopode cavernicole.</article-title><source>Studii şi Cercetări de Biologie</source><volume>2</volume>: <fpage>335</fpage>–<lpage>343</lpage>.</mixed-citation></ref><ref id="B54"><mixed-citation xmlns:xlink="http://www.w3.org/1999/xlink" xlink:type="simple"><person-group><name name-style="western"><surname>Strasser</surname><given-names>K</given-names></name></person-group> (<year>1966a</year>) <article-title>Über Diplopoden Bulgariens.</article-title><source>Annales Zoologici</source><volume>23</volume>(<issue>12</issue>): <fpage>325</fpage>–<lpage>385</lpage>.</mixed-citation></ref><ref id="B56"><mixed-citation xmlns:xlink="http://www.w3.org/1999/xlink" xlink:type="simple"><person-group><name name-style="western"><surname>Strasser</surname><given-names>K</given-names></name></person-group> (<year>1973</year>) <article-title>Über Diplopoden Bulgariens, III.</article-title><source>Annales Zoologici</source><volume>30</volume>(<issue>15</issue>): <fpage>411</fpage>–<lpage>470</lpage>.</mixed-citation></ref><ref id="B50"><mixed-citation xmlns:xlink="http://www.w3.org/1999/xlink" xlink:type="simple"><person-group><name name-style="western"><surname>Stoev</surname><given-names>P</given-names></name></person-group> (<year>2004</year>) <article-title>New distributional records of millipedes from Bulgarian caves (<tp:taxon-name><tp:taxon-name-part taxon-name-part-type="subphylum">Myriapoda</tp:taxon-name-part></tp:taxon-name>: <tp:taxon-name><tp:taxon-name-part taxon-name-part-type="class">Diplopoda</tp:taxon-name-part></tp:taxon-name>).</article-title><source>Acta Zoologica Bulgarica</source><volume>56</volume>(<issue>2</issue>): <fpage>145</fpage>–<lpage>154</lpage>.</mixed-citation></ref><ref id="B51"><mixed-citation xmlns:xlink="http://www.w3.org/1999/xlink" xlink:type="simple"><person-group><name name-style="western"><surname>Stoev</surname><given-names>P</given-names></name></person-group> (<year>2007</year>) <article-title>Fauna and zoogeography of <tp:taxon-name><tp:taxon-name-part taxon-name-part-type="subphylum">Myriapoda</tp:taxon-name-part></tp:taxon-name> in Bulgaria.</article-title> In: <person-group><name name-style="western"><surname>Fet</surname><given-names>V</given-names></name><name name-style="western"><surname>Popov</surname><given-names>A</given-names></name></person-group> (<role>Eds</role>) <issue-title>Monographiae Biologicae.</issue-title><source>Vol. 82. Biogeography and Ecology of Bulgaria. Springer, Dordrecht</source>, <fpage>379</fpage>–<lpage>404</lpage>. <ext-link xlink:type="simple" ext-link-type="doi" xlink:href="10.1007/978-1-4020-5781-6_11">https://doi.org/10.1007/978-1-4020-5781-6_11</ext-link></mixed-citation></ref><ref id="B10"><mixed-citation xmlns:xlink="http://www.w3.org/1999/xlink" xlink:type="simple"><person-group><name name-style="western"><surname>Beron</surname><given-names>P</given-names></name></person-group> (<year>2015</year>) Cave Fauna of Bulgaria. East-West and National Museum of Natural History Publishers, 434 pp.</mixed-citation></ref><ref id="B9"><mixed-citation xmlns:xlink="http://www.w3.org/1999/xlink" xlink:type="simple"><person-group><name name-style="western"><surname>Bachvarova</surname><given-names>D</given-names></name><name name-style="western"><surname>Vagalinski</surname><given-names>B</given-names></name><name name-style="western"><surname>Doichinov</surname><given-names>A</given-names></name><name name-style="western"><surname>Stoev</surname><given-names>P</given-names></name></person-group> (<year>2017</year>) <article-title>New records of millipedes and centipedes from Bulgaria, with an annotated checklist of the Bulgarian myriapods.</article-title><source>Zootaxa</source><volume>4263</volume>(<issue>3</issue>): <fpage>507</fpage>–<lpage>526</lpage>. <ext-link xlink:type="simple" ext-link-type="doi" xlink:href="10.11646/zootaxa.4263.3.4">https://doi.org/10.11646/zootaxa.4263.3.4</ext-link></mixed-citation></ref><ref id="B17"><mixed-citation xmlns:xlink="http://www.w3.org/1999/xlink" xlink:type="simple"><person-group><name name-style="western"><surname>Ceuca</surname><given-names>T</given-names></name></person-group> (<year>1992</year>) Quelques aspects sur la faunistique, l’écologie et la zoogeographie des diplopodes de la Région Balkanique. Bericht des naturwissenschaftlich-medizinischen Vereins in Innsbruck, Supplementum, 411–429.</mixed-citation></ref><ref id="B35"><mixed-citation xmlns:xlink="http://www.w3.org/1999/xlink" xlink:type="simple"><person-group><name name-style="western"><surname>Kime</surname><given-names>RD</given-names></name><name name-style="western"><surname>Enghoff</surname><given-names>H</given-names></name></person-group> (<year>2011</year>) <source>Atlas of European millipedes (Class <tp:taxon-name><tp:taxon-name-part taxon-name-part-type="class">Diplopoda</tp:taxon-name-part></tp:taxon-name>). Vol. 1.</source><publisher-name>Pensoft Publishers</publisher-name>, <publisher-loc>Sofia-Moscow</publisher-loc>, <size units="page">282 pp</size>.</mixed-citation></ref><ref id="B53"><mixed-citation xmlns:xlink="http://www.w3.org/1999/xlink" xlink:type="simple"><person-group><name name-style="western"><surname>Strasser</surname><given-names>K</given-names></name></person-group> (<year>1962</year>) <article-title>Diplopoden aus Bulgarien und Jugoslawien.</article-title><source>Senckenbergiana Biologica</source><volume>43</volume>(<issue>6</issue>): <fpage>437</fpage>–<lpage>470</lpage>.</mixed-citation></ref></ref-list></tp:taxon-treatment>
