# Supplementary material for: ﻿A review of the cavernicolous Trichopolydesmidae (Diplopoda, Polydesmida) from the Carpathian-Balkan arch and the Rhodope Mountains, with descriptions of two new genera and three new species
Source: Zookeys. 2022 Apr 19;1097:1–46. doi: 10.3897/zookeys.1097.83916 (PMC9043006; doi:10.3897/zookeys.1097.83916)
Supplement: XML Treatment for Balkanodesminus dentatus [file zookeys.1097.83916-treatment11.xml]

<!DOCTYPE tp:taxon-treatment
  PUBLIC "-//TaxonX//DTD Taxonomic Treatment Publishing DTD v0 20100105//EN" "tax-treatment-NSO.dtd">
<tp:taxon-treatment xmlns:tp="http://www.plazi.org/taxpub"><tp:treatment-meta><kwd-group><label>Taxon classification</label><kwd>
                  <named-content content-type="kingdom">Animalia</named-content>
                </kwd><kwd>
                  <named-content content-type="order">Polydesmida</named-content>
                </kwd><kwd>
                  <named-content content-type="family">Trichopolydesmidae</named-content>
                </kwd></kwd-group><mixed-citation publication-type="journal"><person-group><name><surname>Antić</surname><given-names>Dragan</given-names></name><name><surname>Vagalinski</surname><given-names>Boyan</given-names></name><name><surname>Stoev</surname><given-names>Pavel</given-names></name><name><surname>Akkari</surname><given-names>Nesrine</given-names></name></person-group><article-title>﻿A review of the cavernicolous <tp:taxon-name><tp:taxon-name-part taxon-name-part-type="family">Trichopolydesmidae</tp:taxon-name-part></tp:taxon-name> (<tp:taxon-name><tp:taxon-name-part taxon-name-part-type="class">Diplopoda</tp:taxon-name-part></tp:taxon-name>, <tp:taxon-name><tp:taxon-name-part taxon-name-part-type="order">Polydesmida</tp:taxon-name-part></tp:taxon-name>) from the Carpathian-Balkan arch and the Rhodope Mountains, with descriptions of two new genera and three new species</article-title><source>Zookeys</source><day>19</day><month>04</month><year>2022</year><volume>1097</volume><fpage>1</fpage><lpage>46</lpage><pub-id pub-id-type="doi">10.3897/zookeys.1097.83916</pub-id></mixed-citation></tp:treatment-meta><tp:nomenclature><label>﻿</label><tp:taxon-name>
                <object-id xmlns:xlink="http://www.w3.org/1999/xlink" content-type="arpha" xlink:type="simple">F4E1B903-9575-5DA2-A391-C0CE651C5942</object-id>
                <tp:taxon-name-part taxon-name-part-type="genus" reg="Balkanodesminus">Balkanodesminus</tp:taxon-name-part>
                <tp:taxon-name-part taxon-name-part-type="species" reg="dentatus">dentatus</tp:taxon-name-part>
              </tp:taxon-name><tp:taxon-authority>(Strasser, 1966a) gen. nov., comb. nov.</tp:taxon-authority><tp:taxon-status xmlns:xlink="http://www.w3.org/1999/xlink" xlink:type="simple">stat. nov.</tp:taxon-status><xref ref-type="fig" rid="F17">Figs 17L</xref><xref ref-type="fig" rid="F18">, 18</xref><tp:nomenclature-citation-list><tp:nomenclature-citation><tp:taxon-name>
                    <tp:taxon-name-part taxon-name-part-type="genus" reg="Bacillidesmus">Bacillidesmus</tp:taxon-name-part>
                    <tp:taxon-name-part taxon-name-part-type="species" reg="bulgaricus">bulgaricus</tp:taxon-name-part>
                    <tp:taxon-name-part taxon-name-part-type="subspecies" reg="dentatus">dentatus</tp:taxon-name-part>
                  </tp:taxon-name><comment>Strasser, 1966a: 341, figs 16, 17.</comment></tp:nomenclature-citation><tp:nomenclature-citation><tp:taxon-name>
                    <tp:taxon-name-part taxon-name-part-type="genus" reg="Bacillidesmus">Bacillidesmus</tp:taxon-name-part>
                    <tp:taxon-name-part taxon-name-part-type="species" reg="bulgaricus">bulgaricus</tp:taxon-name-part>
                    <tp:taxon-name-part taxon-name-part-type="subspecies" reg="dentatus">dentatus</tp:taxon-name-part>
                  </tp:taxon-name><comment>in part.—<xref ref-type="bibr" rid="B51">Stoev 2007</xref>: 384; <xref ref-type="bibr" rid="B10">Beron 2015</xref>: 80, 411; <xref ref-type="bibr" rid="B9">Bachvarova et al. 2017</xref>: 521.</comment></tp:nomenclature-citation><tp:nomenclature-citation><tp:taxon-name>
                    <tp:taxon-name-part taxon-name-part-type="genus" reg="Bacillidesmus">Bacillidesmus</tp:taxon-name-part>
                    <tp:taxon-name-part taxon-name-part-type="species" reg="dentatus">dentatus</tp:taxon-name-part>
                  </tp:taxon-name><comment>in part.—<xref ref-type="bibr" rid="B17">Ceuca 1992</xref>: 416; <xref ref-type="bibr" rid="B35">Kime and Enghoff 2011</xref>: 71, 262.</comment></tp:nomenclature-citation><tp:nomenclature-citation><tp:taxon-name>
                    <tp:taxon-name-part taxon-name-part-type="genus" reg="Bacillidesmus"/>
                    <tp:taxon-name-part taxon-name-part-type="species" reg="bulgaricus"/>
                    <tp:taxon-name-part taxon-name-part-type="subspecies" reg="dentatus"/>
                  </tp:taxon-name><comment><bold>not</bold><tp:taxon-name><tp:taxon-name-part taxon-name-part-type="genus" reg="Bacillidesmus">Bacillidesmus</tp:taxon-name-part><tp:taxon-name-part taxon-name-part-type="species" reg="bulgaricus">bulgaricus</tp:taxon-name-part><tp:taxon-name-part taxon-name-part-type="subspecies" reg="dentatus">dentatus</tp:taxon-name-part></tp:taxon-name>
                    —<xref ref-type="bibr" rid="B50">Stoev 2004</xref>: 149. </comment></tp:nomenclature-citation></tp:nomenclature-citation-list></tp:nomenclature><tp:treatment-sec sec-type="diagnosis" id="SECID0E4DAI"><title>Diagnosis.</title><p>Differs from <italic><tp:taxon-name><tp:taxon-name-part taxon-name-part-type="genus" reg="Balkanodesminus">Balkanodesminus</tp:taxon-name-part><tp:taxon-name-part taxon-name-part-type="species" reg="bulgaricus">bulgaricus</tp:taxon-name-part></tp:taxon-name></italic> gen. nov., comb. nov. and <italic><tp:taxon-name><tp:taxon-name-part taxon-name-part-type="genus" reg="Balkanodesminus">B.</tp:taxon-name-part><tp:taxon-name-part taxon-name-part-type="species" reg="serbicus">serbicus</tp:taxon-name-part></tp:taxon-name></italic> gen. nov. et sp. nov. by the presence of shorter (vs. longer) metatergal setae and their greater (vs. smaller) number of rows, as well as by the presence of more complicated (vs. more simplified) gonopods, with biramous (vs. uniramous) distal solenomeral process and larger and denticulated (vs. smaller and smooth) lamella of solenophore. From <italic><tp:taxon-name><tp:taxon-name-part taxon-name-part-type="genus" reg="Balkanodesminus">B.</tp:taxon-name-part><tp:taxon-name-part taxon-name-part-type="species" reg="dentatoides">dentatoides</tp:taxon-name-part></tp:taxon-name></italic> gen. nov. et sp. nov., with which it shares similar habitus and similar gonopods, it differs by the presence of more robust (vs. slenderer) solenomere, by short process (vs. triangular tooth) on distal solenomeral process, and by the presence (vs. absence) of additional short subdistal process at distal projection of solenophore. In addition, lateral lamella and basal lobe less developed than in <italic><tp:taxon-name><tp:taxon-name-part taxon-name-part-type="genus" reg="Balkanodesminus">B.</tp:taxon-name-part><tp:taxon-name-part taxon-name-part-type="species" reg="dentatoides">dentatoides</tp:taxon-name-part></tp:taxon-name></italic> gen. nov. et sp. nov.</p></tp:treatment-sec><tp:treatment-sec sec-type="material" id="SECID0EPFAI"><title>Material examined.</title><p>1 ♀, 1 juv. (<named-content xmlns:xlink="http://www.w3.org/1999/xlink" content-type="dwc:institutional_code" xlink:title="National Museum of Natural History, Bulgarian Academy of Sciences" xlink:href="http://grbio.org/institution/bulgarian-academy-sciences" xlink:type="simple">NMNHS</named-content>-10814), Bulgaria, Vratsa District, Byala Slatina Municipality, Drashan, Drashanskata peshtera Cave (type locality), 22.IX.1992, leg. P. Beron.</p></tp:treatment-sec><tp:treatment-sec sec-type="distribution" id="SECID0EZFAI"><title>Distribution.</title><p>So far, this species is known only from its type locality, Drashanskata peshtera Cave (Fig. <xref ref-type="fig" rid="F18">18</xref>).</p></tp:treatment-sec><tp:treatment-sec sec-type="remarks" id="SECID0EDGAI"><title>Remarks.</title><p>Originally described as a subspecies, <italic><tp:taxon-name><tp:taxon-name-part taxon-name-part-type="genus" reg="Bacillidesmus">Bacillidesmus</tp:taxon-name-part><tp:taxon-name-part taxon-name-part-type="species" reg="bulgaricus">bulgaricus</tp:taxon-name-part><tp:taxon-name-part taxon-name-part-type="subspecies" reg="dentatus">dentatus</tp:taxon-name-part></tp:taxon-name></italic>. <xref ref-type="bibr" rid="B54">Strasser (1966a)</xref> pointed out significant differences in the structure of the gonopod between <italic><tp:taxon-name><tp:taxon-name-part taxon-name-part-type="genus" reg="Bacillidesmus"/><tp:taxon-name-part taxon-name-part-type="species" reg="bulgaricus">bulgaricus</tp:taxon-name-part></tp:taxon-name></italic> and <italic><tp:taxon-name><tp:taxon-name-part taxon-name-part-type="genus" reg="Bacillidesmus"/><tp:taxon-name-part taxon-name-part-type="species" reg="dentatus">dentatus</tp:taxon-name-part></tp:taxon-name></italic>, as well as differences in body size. However, he did not notice the differences in the length and arrangement of metatergal setae between the two taxa. The descriptions of the two new species below, one of which is similar to <italic><tp:taxon-name><tp:taxon-name-part taxon-name-part-type="genus" reg="Bacillidesmus"/><tp:taxon-name-part taxon-name-part-type="species" reg="bulgaricus">bulgaricus</tp:taxon-name-part></tp:taxon-name></italic> in body size, habitus and gonopods, and the other one to <italic><tp:taxon-name><tp:taxon-name-part taxon-name-part-type="genus" reg="Bacillidesmus"/><tp:taxon-name-part taxon-name-part-type="species" reg="dentatus">dentatus</tp:taxon-name-part></tp:taxon-name></italic>, clearly indicate the presence of two groups of species within this genus.</p><p>As mentioned above, <xref ref-type="bibr" rid="B17">Ceuca (1992)</xref>, and <xref ref-type="bibr" rid="B35">Kime and Enghoff (2011)</xref> treated this taxon as a separate species, <italic><tp:taxon-name><tp:taxon-name-part taxon-name-part-type="genus" reg="Bacillidesmus">Bacillidesmus</tp:taxon-name-part><tp:taxon-name-part taxon-name-part-type="species" reg="dentatus">dentatus</tp:taxon-name-part></tp:taxon-name></italic>, without, however, any formal taxonomic act. For the sake of stability of nomenclature here we formally raise this taxon to the species level and transfer it to the newly established genus as <italic><tp:taxon-name><tp:taxon-name-part taxon-name-part-type="genus" reg="Balkanodesminus">Balkanodesminus</tp:taxon-name-part><tp:taxon-name-part taxon-name-part-type="species" reg="dentatus">dentatus</tp:taxon-name-part></tp:taxon-name></italic> gen. nov., comb. nov., stat. nov.</p></tp:treatment-sec><tp:treatment-sec><!--Section generated to contain objects referenced in tp:taxon-treatment.--><fig id="F17" position="float" orientation="portrait"><object-id xmlns:xlink="http://www.w3.org/1999/xlink" content-type="doi" xlink:type="simple">10.3897/zookeys.1097.83916.figure17</object-id><object-id xmlns:xlink="http://www.w3.org/1999/xlink" content-type="arpha" xlink:type="simple">CBC24F0D-2B70-53E7-BB6A-9F890556EEA1</object-id><label>Figure 17.</label><caption><p><tp:taxon-name><tp:taxon-name-part taxon-name-part-type="genus" reg="Gonopods">Gonopods</tp:taxon-name-part></tp:taxon-name> of cavernicolous <tp:taxon-name><tp:taxon-name-part taxon-name-part-type="family">Trichopolydesmidae</tp:taxon-name-part></tp:taxon-name> from the Carpathian-Balkan arch and Rhodopes <bold>A–C</bold><italic><tp:taxon-name><tp:taxon-name-part taxon-name-part-type="genus" reg="Bacillidesmus">Bacillidesmus</tp:taxon-name-part><tp:taxon-name-part taxon-name-part-type="species" reg="filiformis">filiformis</tp:taxon-name-part></tp:taxon-name></italic> (Latzel, 1884) lectotype ♂ (NHWM MY3754) <bold>A</bold> after <xref ref-type="bibr" rid="B4">Attems (1898)</xref><bold>B</bold> ?left gonopod, ?mesal view, after <xref ref-type="bibr" rid="B8">Attems (1940)</xref><bold>C</bold> ?left gonopod, ?mesal view, present study <bold>D</bold><italic><tp:taxon-name><tp:taxon-name-part taxon-name-part-type="genus" reg="Banatodesmus">Banatodesmus</tp:taxon-name-part><tp:taxon-name-part taxon-name-part-type="species" reg="jeanneli">jeanneli</tp:taxon-name-part></tp:taxon-name></italic> (Tabacaru, 1980) syntype ♂, right gonopod, mesal view, after <xref ref-type="bibr" rid="B58">Tabacaru (1980)</xref><bold>E, F</bold><italic><tp:taxon-name><tp:taxon-name-part taxon-name-part-type="genus" reg="Napocodesmus">Napocodesmus</tp:taxon-name-part><tp:taxon-name-part taxon-name-part-type="species" reg="florentzae">florentzae</tp:taxon-name-part></tp:taxon-name></italic> Tabacaru, 1975 holotype ♂, right gonopod, mesal and anterior views, respectively, after <xref ref-type="bibr" rid="B57">Tabacaru (1975)</xref><bold>G, H</bold><italic><tp:taxon-name><tp:taxon-name-part taxon-name-part-type="genus" reg="Trichopolydesmus">Trichopolydesmus</tp:taxon-name-part><tp:taxon-name-part taxon-name-part-type="species" reg="eremitis">eremitis</tp:taxon-name-part></tp:taxon-name></italic> Verhoeff, 1898 ♂ from Cloşani cave, right gonopod, antero-mesal and mesal views, respectively, after <xref ref-type="bibr" rid="B14">Ceuca (1958)</xref><bold>I</bold><italic><tp:taxon-name><tp:taxon-name-part taxon-name-part-type="genus" reg="Balkanodesminus">Balkanodesminus</tp:taxon-name-part><tp:taxon-name-part taxon-name-part-type="species" reg="bulgaricus">bulgaricus</tp:taxon-name-part></tp:taxon-name></italic> (Strasser, 1962) gen. nov., comb. nov. ♂ from Ponora Cave (<named-content xmlns:xlink="http://www.w3.org/1999/xlink" content-type="dwc:institutional_code" xlink:title="National Museum of Natural History, Bulgarian Academy of Sciences" xlink:href="http://grbio.org/institution/bulgarian-academy-sciences" xlink:type="simple">NMNHS</named-content>-10813), left gonopod, mesal view <bold>J</bold><italic><tp:taxon-name><tp:taxon-name-part taxon-name-part-type="genus" reg="Balkanodesminus">Balkanodesminus</tp:taxon-name-part><tp:taxon-name-part taxon-name-part-type="species" reg="serbicus">serbicus</tp:taxon-name-part></tp:taxon-name></italic> gen. nov. et sp. nov. paratype ♂ (<named-content xmlns:xlink="http://www.w3.org/1999/xlink" content-type="dwc:institutional_code" xlink:title="Naturhistorisches Museum Wien" xlink:href="http://grbio.org/institution/naturhistorisches-museum-wien-0" xlink:type="simple">NHMW</named-content> MY10263), left gonopod, mesal view <bold>K</bold><italic><tp:taxon-name><tp:taxon-name-part taxon-name-part-type="genus" reg="Rhodopodesmus">Rhodopodesmus</tp:taxon-name-part><tp:taxon-name-part taxon-name-part-type="species" reg="niveus">niveus</tp:taxon-name-part></tp:taxon-name></italic> gen. nov. et sp. nov. holotype ♂ (<named-content xmlns:xlink="http://www.w3.org/1999/xlink" content-type="dwc:institutional_code" xlink:title="National Museum of Natural History, Bulgarian Academy of Sciences" xlink:href="http://grbio.org/institution/bulgarian-academy-sciences" xlink:type="simple">NMNHS</named-content>-10823), left gonopod, mesal view <bold>L</bold><italic><tp:taxon-name><tp:taxon-name-part taxon-name-part-type="genus" reg="Balkanodesminus">Balkanodesminus</tp:taxon-name-part><tp:taxon-name-part taxon-name-part-type="species" reg="dentatus">dentatus</tp:taxon-name-part></tp:taxon-name></italic> (Strasser, 1966a) gen. nov., comb. nov., stat. nov. syntype ♂, right gonopod, mesal view, after <xref ref-type="bibr" rid="B54">Strasser (1966a)</xref><bold>M</bold><italic><tp:taxon-name><tp:taxon-name-part taxon-name-part-type="genus" reg="Balkanodesminus">Balkanodesminus</tp:taxon-name-part><tp:taxon-name-part taxon-name-part-type="species" reg="dentatoides">dentatoides</tp:taxon-name-part></tp:taxon-name></italic> gen. nov. et sp. nov. paratype ♂ (<named-content xmlns:xlink="http://www.w3.org/1999/xlink" content-type="dwc:institutional_code" xlink:title="Naturhistorisches Museum Wien" xlink:href="http://grbio.org/institution/naturhistorisches-museum-wien-0" xlink:type="simple">NHMW</named-content> MY10258), right gonopod, mesal view <bold>N</bold><italic><tp:taxon-name><tp:taxon-name-part taxon-name-part-type="genus" reg="Balkanodesminus">Balkanodesminus</tp:taxon-name-part><tp:taxon-name-part taxon-name-part-type="species" reg="dentatoides">dentatoides</tp:taxon-name-part></tp:taxon-name></italic> gen. nov. et sp. nov. ♂ from Sopotska Cave (<named-content xmlns:xlink="http://www.w3.org/1999/xlink" content-type="dwc:institutional_code" xlink:title="Naturhistorisches Museum Wien" xlink:href="http://grbio.org/institution/naturhistorisches-museum-wien-0" xlink:type="simple">NHMW</named-content> MY10267), left gonopod, mesal view. Scale bars: 0.05 mm.</p></caption><graphic xmlns:xlink="http://www.w3.org/1999/xlink" xlink:href="zookeys-1097-001-g017.jpg" position="float" orientation="portrait" xlink:type="simple" id="oo_674295.jpg"><uri content-type="original_file" xlink:type="simple">https://binary.pensoft.net/fig/674295</uri></graphic></fig><fig id="F18" position="float" orientation="portrait"><object-id xmlns:xlink="http://www.w3.org/1999/xlink" content-type="doi" xlink:type="simple">10.3897/zookeys.1097.83916.figure18</object-id><object-id xmlns:xlink="http://www.w3.org/1999/xlink" content-type="arpha" xlink:type="simple">7938CBA8-F18B-5A1F-863F-BF426F18A385</object-id><label>Figure 18.</label><caption><p>Distribution of cavernicolous <tp:taxon-name><tp:taxon-name-part taxon-name-part-type="family">Trichopolydesmidae</tp:taxon-name-part></tp:taxon-name> from the Carpathian-Balkan arch and the Rhodope Mountains.</p></caption><graphic xmlns:xlink="http://www.w3.org/1999/xlink" xlink:href="zookeys-1097-001-g018.jpg" position="float" orientation="portrait" xlink:type="simple" id="oo_674296.jpg"><uri content-type="original_file" xlink:type="simple">https://binary.pensoft.net/fig/674296</uri></graphic></fig></tp:treatment-sec><ref-list><ref id="B4"><mixed-citation xmlns:xlink="http://www.w3.org/1999/xlink" xlink:type="simple"><person-group><name name-style="western"><surname>Attems</surname><given-names>C</given-names></name></person-group> (<year>1898</year>) <article-title>System der Polydesmiden. I. Theil.</article-title><source>Denkschriften der Akademie der Wissenschaften Wien, mathematisch-naturwissenschaftliche Klassen,</source><volume>67</volume>: <fpage>221</fpage>–<lpage>482</lpage>. <ext-link xlink:type="simple" ext-link-type="uri" xlink:href="http://biodiversitylibrary.org/page/27925127">http://biodiversitylibrary.org/page/27925127</ext-link></mixed-citation></ref><ref id="B8"><mixed-citation xmlns:xlink="http://www.w3.org/1999/xlink" xlink:type="simple"><person-group><name name-style="western"><surname>Attems</surname><given-names>C</given-names></name></person-group> (<year>1940</year>) <article-title><tp:taxon-name><tp:taxon-name-part taxon-name-part-type="subphylum">Myriapoda</tp:taxon-name-part></tp:taxon-name> 3. <tp:taxon-name><tp:taxon-name-part taxon-name-part-type="superfamily">Polydesmoidea</tp:taxon-name-part></tp:taxon-name> III. Fam. <tp:taxon-name><tp:taxon-name-part taxon-name-part-type="family">Polydesmidae</tp:taxon-name-part></tp:taxon-name>, <tp:taxon-name><tp:taxon-name-part taxon-name-part-type="family">Vanhoeffeniidae</tp:taxon-name-part></tp:taxon-name>, <tp:taxon-name><tp:taxon-name-part taxon-name-part-type="family">Cryptodesmidae</tp:taxon-name-part></tp:taxon-name>, <tp:taxon-name><tp:taxon-name-part taxon-name-part-type="family">Oniscodesmidae</tp:taxon-name-part></tp:taxon-name>, <tp:taxon-name><tp:taxon-name-part taxon-name-part-type="family">Sphaerotrichopidae</tp:taxon-name-part></tp:taxon-name>, <tp:taxon-name><tp:taxon-name-part taxon-name-part-type="family">Periodontodesmidae</tp:taxon-name-part></tp:taxon-name>, <tp:taxon-name><tp:taxon-name-part taxon-name-part-type="family">Rhachidesmidae</tp:taxon-name-part></tp:taxon-name>, <tp:taxon-name><tp:taxon-name-part taxon-name-part-type="family">Macellolophidae</tp:taxon-name-part></tp:taxon-name>, <tp:taxon-name><tp:taxon-name-part taxon-name-part-type="family">Pandirodesmidae</tp:taxon-name-part></tp:taxon-name>.</article-title><source>Das Tierreich</source><volume>70</volume>: <fpage>1</fpage>–<lpage>577</lpage>. <ext-link xlink:type="simple" ext-link-type="doi" xlink:href="10.1515/9783111609645">https://doi.org/10.1515/9783111609645</ext-link></mixed-citation></ref><ref id="B58"><mixed-citation xmlns:xlink="http://www.w3.org/1999/xlink" xlink:type="simple"><person-group><name name-style="western"><surname>Tabacaru</surname><given-names>I</given-names></name></person-group> (<year>1980</year>) <article-title><tp:taxon-name><tp:taxon-name-part taxon-name-part-type="genus">Trichopolydesmus</tp:taxon-name-part> (<tp:taxon-name-part taxon-name-part-type="subgenus">Banatodesmus</tp:taxon-name-part>) <tp:taxon-name-part taxon-name-part-type="species">jeanneli</tp:taxon-name-part></tp:taxon-name> n. sg., n. sp.</article-title><source>Travaux de l'Institut de Spéologie “Émile Racovitza”</source><volume>24</volume>: <fpage>155</fpage>–<lpage>161</lpage>.</mixed-citation></ref><ref id="B57"><mixed-citation xmlns:xlink="http://www.w3.org/1999/xlink" xlink:type="simple"><person-group><name name-style="western"><surname>Tabacaru</surname><given-names>I</given-names></name></person-group> (<year>1975</year>) <article-title><italic><tp:taxon-name><tp:taxon-name-part taxon-name-part-type="genus">Napocodesmus</tp:taxon-name-part><tp:taxon-name-part taxon-name-part-type="species">florentzae</tp:taxon-name-part></tp:taxon-name></italic> n. sp.</article-title><source>Travaux de l'Institut de Spéologie “Émile Racovitza”</source><volume>14</volume>: <fpage>71</fpage>–<lpage>82</lpage>.</mixed-citation></ref><ref id="B14"><mixed-citation xmlns:xlink="http://www.w3.org/1999/xlink" xlink:type="simple"><person-group><name name-style="western"><surname>Ceuca</surname><given-names>T</given-names></name></person-group> (<year>1958</year>) <article-title>Contribuţii la cunoaşterea Diplopodelor din fauna R. P. Romîne. III. Diplopode cavernicole.</article-title><source>Studii şi Cercetări de Biologie</source><volume>2</volume>: <fpage>335</fpage>–<lpage>343</lpage>.</mixed-citation></ref><ref id="B54"><mixed-citation xmlns:xlink="http://www.w3.org/1999/xlink" xlink:type="simple"><person-group><name name-style="western"><surname>Strasser</surname><given-names>K</given-names></name></person-group> (<year>1966a</year>) <article-title>Über Diplopoden Bulgariens.</article-title><source>Annales Zoologici</source><volume>23</volume>(<issue>12</issue>): <fpage>325</fpage>–<lpage>385</lpage>.</mixed-citation></ref><ref id="B51"><mixed-citation xmlns:xlink="http://www.w3.org/1999/xlink" xlink:type="simple"><person-group><name name-style="western"><surname>Stoev</surname><given-names>P</given-names></name></person-group> (<year>2007</year>) <article-title>Fauna and zoogeography of <tp:taxon-name><tp:taxon-name-part taxon-name-part-type="subphylum">Myriapoda</tp:taxon-name-part></tp:taxon-name> in Bulgaria.</article-title> In: <person-group><name name-style="western"><surname>Fet</surname><given-names>V</given-names></name><name name-style="western"><surname>Popov</surname><given-names>A</given-names></name></person-group> (<role>Eds</role>) <issue-title>Monographiae Biologicae.</issue-title><source>Vol. 82. Biogeography and Ecology of Bulgaria. Springer, Dordrecht</source>, <fpage>379</fpage>–<lpage>404</lpage>. <ext-link xlink:type="simple" ext-link-type="doi" xlink:href="10.1007/978-1-4020-5781-6_11">https://doi.org/10.1007/978-1-4020-5781-6_11</ext-link></mixed-citation></ref><ref id="B10"><mixed-citation xmlns:xlink="http://www.w3.org/1999/xlink" xlink:type="simple"><person-group><name name-style="western"><surname>Beron</surname><given-names>P</given-names></name></person-group> (<year>2015</year>) Cave Fauna of Bulgaria. East-West and National Museum of Natural History Publishers, 434 pp.</mixed-citation></ref><ref id="B9"><mixed-citation xmlns:xlink="http://www.w3.org/1999/xlink" xlink:type="simple"><person-group><name name-style="western"><surname>Bachvarova</surname><given-names>D</given-names></name><name name-style="western"><surname>Vagalinski</surname><given-names>B</given-names></name><name name-style="western"><surname>Doichinov</surname><given-names>A</given-names></name><name name-style="western"><surname>Stoev</surname><given-names>P</given-names></name></person-group> (<year>2017</year>) <article-title>New records of millipedes and centipedes from Bulgaria, with an annotated checklist of the Bulgarian myriapods.</article-title><source>Zootaxa</source><volume>4263</volume>(<issue>3</issue>): <fpage>507</fpage>–<lpage>526</lpage>. <ext-link xlink:type="simple" ext-link-type="doi" xlink:href="10.11646/zootaxa.4263.3.4">https://doi.org/10.11646/zootaxa.4263.3.4</ext-link></mixed-citation></ref><ref id="B17"><mixed-citation xmlns:xlink="http://www.w3.org/1999/xlink" xlink:type="simple"><person-group><name name-style="western"><surname>Ceuca</surname><given-names>T</given-names></name></person-group> (<year>1992</year>) Quelques aspects sur la faunistique, l’écologie et la zoogeographie des diplopodes de la Région Balkanique. Bericht des naturwissenschaftlich-medizinischen Vereins in Innsbruck, Supplementum, 411–429.</mixed-citation></ref><ref id="B35"><mixed-citation xmlns:xlink="http://www.w3.org/1999/xlink" xlink:type="simple"><person-group><name name-style="western"><surname>Kime</surname><given-names>RD</given-names></name><name name-style="western"><surname>Enghoff</surname><given-names>H</given-names></name></person-group> (<year>2011</year>) <source>Atlas of European millipedes (Class <tp:taxon-name><tp:taxon-name-part taxon-name-part-type="class">Diplopoda</tp:taxon-name-part></tp:taxon-name>). Vol. 1.</source><publisher-name>Pensoft Publishers</publisher-name>, <publisher-loc>Sofia-Moscow</publisher-loc>, <size units="page">282 pp</size>.</mixed-citation></ref><ref id="B50"><mixed-citation xmlns:xlink="http://www.w3.org/1999/xlink" xlink:type="simple"><person-group><name name-style="western"><surname>Stoev</surname><given-names>P</given-names></name></person-group> (<year>2004</year>) <article-title>New distributional records of millipedes from Bulgarian caves (<tp:taxon-name><tp:taxon-name-part taxon-name-part-type="subphylum">Myriapoda</tp:taxon-name-part></tp:taxon-name>: <tp:taxon-name><tp:taxon-name-part taxon-name-part-type="class">Diplopoda</tp:taxon-name-part></tp:taxon-name>).</article-title><source>Acta Zoologica Bulgarica</source><volume>56</volume>(<issue>2</issue>): <fpage>145</fpage>–<lpage>154</lpage>.</mixed-citation></ref></ref-list></tp:taxon-treatment>
