# Supplementary material for: ﻿A review of the cavernicolous Trichopolydesmidae (Diplopoda, Polydesmida) from the Carpathian-Balkan arch and the Rhodope Mountains, with descriptions of two new genera and three new species
Source: Zookeys. 2022 Apr 19;1097:1–46. doi: 10.3897/zookeys.1097.83916 (PMC9043006; doi:10.3897/zookeys.1097.83916)
Supplement: XML Treatment for Balkanodesminus dentatoides [file zookeys.1097.83916-treatment12.xml]

<!DOCTYPE tp:taxon-treatment
  PUBLIC "-//TaxonX//DTD Taxonomic Treatment Publishing DTD v0 20100105//EN" "tax-treatment-NSO.dtd">
<tp:taxon-treatment xmlns:tp="http://www.plazi.org/taxpub"><tp:treatment-meta><kwd-group><label>Taxon classification</label><kwd>
                  <named-content content-type="kingdom">Animalia</named-content>
                </kwd><kwd>
                  <named-content content-type="order">Polydesmida</named-content>
                </kwd><kwd>
                  <named-content content-type="family">Trichopolydesmidae</named-content>
                </kwd></kwd-group><mixed-citation publication-type="journal"><person-group><name><surname>Antić</surname><given-names>Dragan</given-names></name><name><surname>Vagalinski</surname><given-names>Boyan</given-names></name><name><surname>Stoev</surname><given-names>Pavel</given-names></name><name><surname>Akkari</surname><given-names>Nesrine</given-names></name></person-group><article-title>﻿A review of the cavernicolous <tp:taxon-name><tp:taxon-name-part taxon-name-part-type="family">Trichopolydesmidae</tp:taxon-name-part></tp:taxon-name> (<tp:taxon-name><tp:taxon-name-part taxon-name-part-type="class">Diplopoda</tp:taxon-name-part></tp:taxon-name>, <tp:taxon-name><tp:taxon-name-part taxon-name-part-type="order">Polydesmida</tp:taxon-name-part></tp:taxon-name>) from the Carpathian-Balkan arch and the Rhodope Mountains, with descriptions of two new genera and three new species</article-title><source>Zookeys</source><day>19</day><month>04</month><year>2022</year><volume>1097</volume><fpage>1</fpage><lpage>46</lpage><pub-id pub-id-type="doi">10.3897/zookeys.1097.83916</pub-id></mixed-citation></tp:treatment-meta><tp:nomenclature><label>﻿</label><tp:taxon-name>
                <object-id xmlns:xlink="http://www.w3.org/1999/xlink" content-type="arpha" xlink:type="simple">DEA33465-20AD-5089-A533-0148CDBDED5E</object-id>
                <tp:taxon-name-part taxon-name-part-type="genus" reg="Balkanodesminus">Balkanodesminus</tp:taxon-name-part>
                <tp:taxon-name-part taxon-name-part-type="species" reg="dentatoides">dentatoides</tp:taxon-name-part>
                <object-id xmlns:xlink="http://www.w3.org/1999/xlink" content-type="zoobank" xlink:type="simple">http://zoobank.org/BEF9EB03-1DC8-4C13-BE0F-DE8A2AD0C257</object-id>
              </tp:taxon-name><tp:taxon-authority>gen. nov. et</tp:taxon-authority><tp:taxon-status xmlns:xlink="http://www.w3.org/1999/xlink" xlink:type="simple">sp. nov.</tp:taxon-status><xref ref-type="fig" rid="F7">Figs 7</xref><xref ref-type="fig" rid="F8">, 8</xref><xref ref-type="fig" rid="F9">, 9</xref><xref ref-type="fig" rid="F17">, 17M, N</xref><xref ref-type="fig" rid="F18">, 18</xref><tp:nomenclature-citation-list><tp:nomenclature-citation><tp:taxon-name>
                    <tp:taxon-name-part taxon-name-part-type="genus" reg="Bacillidesmus">Bacillidesmus</tp:taxon-name-part>
                    <tp:taxon-name-part taxon-name-part-type="species" reg="bulgaricus">bulgaricus</tp:taxon-name-part>
                    <tp:taxon-name-part taxon-name-part-type="subspecies" reg="dentatus">dentatus</tp:taxon-name-part>
                  </tp:taxon-name><comment>—<xref ref-type="bibr" rid="B50">Stoev 2004</xref>: 149.</comment></tp:nomenclature-citation><tp:nomenclature-citation><tp:taxon-name>
                    <tp:taxon-name-part taxon-name-part-type="genus" reg="Bacillidesmus">Bacillidesmus</tp:taxon-name-part>
                    <tp:taxon-name-part taxon-name-part-type="species" reg="bulgaricus">bulgaricus</tp:taxon-name-part>
                    <tp:taxon-name-part taxon-name-part-type="subspecies" reg="dentatus">dentatus</tp:taxon-name-part>
                  </tp:taxon-name><comment>in part.—<xref ref-type="bibr" rid="B51">Stoev 2007</xref>: 384; <xref ref-type="bibr" rid="B10">Beron 2015</xref>: 80, 411; <xref ref-type="bibr" rid="B9">Bachvarova et al. 2017</xref>: 521; <xref ref-type="bibr" rid="B35">Kime and Enghoff 2011</xref>: 71, 262.</comment></tp:nomenclature-citation></tp:nomenclature-citation-list></tp:nomenclature><tp:treatment-sec sec-type="diagnosis" id="SECID0EZMAI"><title>Diagnosis.</title><p>Differs from <italic><tp:taxon-name><tp:taxon-name-part taxon-name-part-type="genus" reg="Balkanodesminus">Balkanodesminus</tp:taxon-name-part><tp:taxon-name-part taxon-name-part-type="species" reg="bulgaricus">bulgaricus</tp:taxon-name-part></tp:taxon-name></italic> gen. nov., comb. nov. and <italic><tp:taxon-name><tp:taxon-name-part taxon-name-part-type="genus" reg="Balkanodesminus">B.</tp:taxon-name-part><tp:taxon-name-part taxon-name-part-type="species" reg="serbicus">serbicus</tp:taxon-name-part></tp:taxon-name></italic> gen. nov. et sp. nov. by the presence of shorter (vs. longer) metatergal setae and their greater (vs. smaller) number of rows, as well as by the presence of more complicated (vs. more simplified) gonopods, with biramous (vs. uniramous) distal solenomeral process and larger and denticulated (vs. smaller and smooth) lamella of solenophore. From <italic><tp:taxon-name><tp:taxon-name-part taxon-name-part-type="genus" reg="Balkanodesminus">B.</tp:taxon-name-part><tp:taxon-name-part taxon-name-part-type="species" reg="dentatus">dentatus</tp:taxon-name-part></tp:taxon-name></italic> gen. nov., comb. nov., stat. nov., with which it shares similar habitus and similar gonopods, it differs by the presence of slenderer (vs. more robust) solenomere, by small triangular tooth (vs. short process) on distal solenomeral process, and by the absence (vs. presence) of additional short subdistal process at distal projection of solenophore. In addition, lateral lamella and basal lobe more robust than in <italic><tp:taxon-name><tp:taxon-name-part taxon-name-part-type="genus" reg="Balkanodesminus">B.</tp:taxon-name-part><tp:taxon-name-part taxon-name-part-type="species" reg="dentatus">dentatus</tp:taxon-name-part></tp:taxon-name></italic> gen. nov., comb. nov., stat. nov.</p><fig id="F7" position="float" orientation="portrait"><object-id xmlns:xlink="http://www.w3.org/1999/xlink" content-type="doi" xlink:type="simple">10.3897/zookeys.1097.83916.figure7</object-id><object-id xmlns:xlink="http://www.w3.org/1999/xlink" content-type="arpha" xlink:type="simple">056E146F-F545-54CC-AC40-45F042E32579</object-id><label>Figure 7.</label><caption><p><italic><tp:taxon-name><tp:taxon-name-part taxon-name-part-type="genus" reg="Balkanodesminus">Balkanodesminus</tp:taxon-name-part><tp:taxon-name-part taxon-name-part-type="species" reg="dentatoides">dentatoides</tp:taxon-name-part></tp:taxon-name></italic> gen. nov. et sp. nov., holotype ♂ (<bold>A–C</bold>, <named-content xmlns:xlink="http://www.w3.org/1999/xlink" content-type="dwc:institutional_code" xlink:title="National Museum of Natural History, Bulgarian Academy of Sciences" xlink:href="http://grbio.org/institution/bulgarian-academy-sciences" xlink:type="simple">NMNHS</named-content>-10815) and paratype ♂ (<bold>D</bold>, <named-content xmlns:xlink="http://www.w3.org/1999/xlink" content-type="dwc:institutional_code" xlink:title="Naturhistorisches Museum Wien" xlink:href="http://grbio.org/institution/naturhistorisches-museum-wien-0" xlink:type="simple">NHMW</named-content> MY10258), habitus <bold>A</bold> lateral view <bold>B</bold> anterior part of body, lateral view <bold>C</bold> posterior part of body, lateral view <bold>D</bold> midbody rings, dorsal view. Scale bars: 0.5 mm.</p></caption><graphic xmlns:xlink="http://www.w3.org/1999/xlink" xlink:href="zookeys-1097-001-g007.jpg" position="float" orientation="portrait" xlink:type="simple" id="oo_674285.jpg"><uri content-type="original_file" xlink:type="simple">https://binary.pensoft.net/fig/674285</uri></graphic></fig></tp:treatment-sec><tp:treatment-sec sec-type="Name" id="SECID0EXPAI"><title>Name.</title><p>The species name is a combination of the name <italic><tp:taxon-name><tp:taxon-name-part taxon-name-part-type="genus" reg="Bacillidesmus"/><tp:taxon-name-part taxon-name-part-type="species" reg="dentatus">dentatus</tp:taxon-name-part></tp:taxon-name></italic> and the Ancient Greek suffix -<italic>oides</italic>, referring to the species’ particularly strong resemblance to <italic><tp:taxon-name><tp:taxon-name-part taxon-name-part-type="genus" reg="Balkanodesminus">Balkanodesminus</tp:taxon-name-part><tp:taxon-name-part taxon-name-part-type="species" reg="dentatus">dentatus</tp:taxon-name-part></tp:taxon-name></italic> gen. nov., comb. nov., stat. nov. Adjective.</p></tp:treatment-sec><tp:treatment-sec sec-type="material" id="SECID0EUQAI"><title>Material examined.</title><p><bold><italic>Holotype</italic></bold> ♂ (<named-content xmlns:xlink="http://www.w3.org/1999/xlink" content-type="dwc:institutional_code" xlink:title="National Museum of Natural History, Bulgarian Academy of Sciences" xlink:href="http://grbio.org/institution/bulgarian-academy-sciences" xlink:type="simple">NMNHS</named-content>-10815), Bulgaria, Lovech District, Yablanitsa Municipality, Brestnitsa, Saeva dupka Cave, clay, 13.X.1997, leg. B. Petrov &amp; P. Stoev.</p><p><bold><italic>Paratypes</italic>.</bold> 2 ♂♂ (<named-content xmlns:xlink="http://www.w3.org/1999/xlink" content-type="dwc:institutional_code" xlink:title="National Museum of Natural History, Bulgarian Academy of Sciences" xlink:href="http://grbio.org/institution/bulgarian-academy-sciences" xlink:type="simple">NMNHS</named-content>-10816, 10817), 1 ♀, (<named-content xmlns:xlink="http://www.w3.org/1999/xlink" content-type="dwc:institutional_code" xlink:title="National Museum of Natural History, Bulgarian Academy of Sciences" xlink:href="http://grbio.org/institution/bulgarian-academy-sciences" xlink:type="simple">NMNHS</named-content>-10818), same data as for holotype; 1 ♂ (used for <abbrev xmlns:xlink="http://www.w3.org/1999/xlink" xlink:title="Scanning electron microscopy" id="ABBRID0ESRAI" xlink:type="simple">SEM</abbrev>, <named-content xmlns:xlink="http://www.w3.org/1999/xlink" content-type="dwc:institutional_code" xlink:title="Naturhistorisches Museum Wien" xlink:href="http://grbio.org/institution/naturhistorisches-museum-wien-0" xlink:type="simple">NHMW</named-content> MY10258) same data as for holotype.</p></tp:treatment-sec><tp:treatment-sec sec-type="material" id="SECID0E1RAI"><title>Additional material.</title><p>1 ♂ (right gonopod used for <abbrev xmlns:xlink="http://www.w3.org/1999/xlink" xlink:title="Scanning electron microscopy" id="ABBRID0EASAI" xlink:type="simple">SEM</abbrev>, <named-content xmlns:xlink="http://www.w3.org/1999/xlink" content-type="dwc:institutional_code" xlink:title="Naturhistorisches Museum Wien" xlink:href="http://grbio.org/institution/naturhistorisches-museum-wien-0" xlink:type="simple">NHMW</named-content> MY10267), 2 ♂♂ (<named-content xmlns:xlink="http://www.w3.org/1999/xlink" content-type="dwc:institutional_code" xlink:title="National Museum of Natural History, Bulgarian Academy of Sciences" xlink:href="http://grbio.org/institution/bulgarian-academy-sciences" xlink:type="simple">NMNHS</named-content>-10819, 10820), 2 ♀♀ (<named-content xmlns:xlink="http://www.w3.org/1999/xlink" content-type="dwc:institutional_code" xlink:title="National Museum of Natural History, Bulgarian Academy of Sciences" xlink:href="http://grbio.org/institution/bulgarian-academy-sciences" xlink:type="simple">NMNHS</named-content>-10821, 10822), Lovech District, village of Sopot, Sopotska peshtera Cave, 8.V.2004, leg. P. Beron.</p></tp:treatment-sec><tp:treatment-sec sec-type="description" id="SECID0EQSAI"><title>Description.</title><p><bold><italic>Number of body rings and measurements</italic></bold>: Body with 19 rings (including telson) in adults, moniliform. Holotype male 3.8 mm long, width of midbody pro- and metazonae 0.25 mm and 0.30 mm, respectively. Paratype males 3.4–3.9 mm long, width of midbody pro- and metazonae 0.23–0.25 mm and 0.29–0.31 mm, respectively. Paratype female 4.3 mm long, width of midbody pro- and metazona 0.30 and 0.35 mm, respectively.</p><p><bold><italic>Coloration</italic></bold>: Entirely pallid, slightly translucent (Fig. <xref ref-type="fig" rid="F7">7</xref>).</p><p><bold><italic>Head</italic></bold>: Broader than collum, setose (Fig. <xref ref-type="fig" rid="F7">7B</xref>); epicranial suture poorly developed; isthmus between antennae ≈ 1.3 × broader than diameter of antennal socket. Labrum with three labral teeth, and with 3+3 labral and five supralabral setae (Fig. <xref ref-type="fig" rid="F8">8B</xref>). Gnathochilarium without peculiarities. Antennae rather short, clavate (Figs <xref ref-type="fig" rid="F7">7B</xref>, <xref ref-type="fig" rid="F8">8C, D</xref>). Antennomere length 6 &gt; 2 = 3 = 4 &gt; 5 &gt; 7 = 1. Antennae 0.6 mm long in the holotype male; length/breadth ratios of antennomeres 1–7: 1 (1), 2 (2), 3 (2), 4 (2), 5 (1), 6 (1) and 7 (1). Antennomere 6 with four sensilla trichodea and with strongly developed disto-dorsal pit with numerous long sensilla basiconica partially exposed outside the pit (Fig. <xref ref-type="fig" rid="F8">8D</xref>). Antennomere 7 with one sensillum trichodeum and a small bulge with three sensilla basiconica spiniformia (Fig. <xref ref-type="fig" rid="F8">8C, D</xref>). Four apical cones (Fig. <xref ref-type="fig" rid="F8">8D</xref>).</p><fig id="F8" position="float" orientation="portrait"><object-id xmlns:xlink="http://www.w3.org/1999/xlink" content-type="doi" xlink:type="simple">10.3897/zookeys.1097.83916.figure8</object-id><object-id xmlns:xlink="http://www.w3.org/1999/xlink" content-type="arpha" xlink:type="simple">216865E1-408A-5C7F-8984-21F9E6A81062</object-id><label>Figure 8.</label><caption><p><italic><tp:taxon-name><tp:taxon-name-part taxon-name-part-type="genus" reg="Balkanodesminus">Balkanodesminus</tp:taxon-name-part><tp:taxon-name-part taxon-name-part-type="species" reg="dentatoides">dentatoides</tp:taxon-name-part></tp:taxon-name></italic> gen. nov. et sp. nov., paratype ♂ habitus (<named-content xmlns:xlink="http://www.w3.org/1999/xlink" content-type="dwc:institutional_code" xlink:title="Naturhistorisches Museum Wien" xlink:href="http://grbio.org/institution/naturhistorisches-museum-wien-0" xlink:type="simple">NHMW</named-content> MY10258) <bold>A</bold> anterior part of body, lateral view <bold>B</bold> labrum, anterior view <bold>C</bold> right antenna, anterior view (arrow indicates small bulge with sensilla basiconica spiniformia) <bold>D</bold> distal antennomeres of right antenna, dorsal view (arrow indicates small bulge with sensilla basiconica spiniformia) <bold>E, F</bold> body rings 8–10, lateral and dorsal views, respectively <bold>G</bold> right ozopore 10, lateral view <bold>H, I</bold> body rings 17–19, dorsal and lateral views, respectively. Scale bars: 0.1 mm (<bold>A, C, E, F, H, I</bold>), 0.05 mm (<bold>B, D</bold>), 0.01 mm (<bold>G</bold>).</p></caption><graphic xmlns:xlink="http://www.w3.org/1999/xlink" xlink:href="zookeys-1097-001-g008.jpg" position="float" orientation="portrait" xlink:type="simple" id="oo_674286.jpg"><uri content-type="original_file" xlink:type="simple">https://binary.pensoft.net/fig/674286</uri></graphic></fig><p><bold><italic>Collum</italic></bold>: Semi-circular, with one or two lateral incisions and ≈ 7 irregular rows of medium sized and trichoid setae.</p><p><bold><italic>Body rings</italic></bold>: Tegument shining, texture alveolate, reticulate and scaly. Rings densely setose. Setae rather short and trichoid, originating from small tubercules (Figs <xref ref-type="fig" rid="F7">7</xref>, <xref ref-type="fig" rid="F8">8A, E–G, I</xref>). Posteriormost tubercules mostly with a small thorn. Rings 2–4 with ≈ 4 rows of setae (Fig. <xref ref-type="fig" rid="F8">8A</xref>). Rings 5–18 with ≈ 6–8 irregular rows of setae (Fig. <xref ref-type="fig" rid="F8">8E–G, I</xref>). Paraterga serrated, with 5–7 teeth (Figs <xref ref-type="fig" rid="F7">7D</xref>, <xref ref-type="fig" rid="F8">8E–G, I</xref>). Pore formula normal: 5, 7, 9, 10, 12, 13, 15–18. Poriferous metazonae with an enlarged postero-lateral cone bearing an ozopore and three medium-sized setae (Fig. <xref ref-type="fig" rid="F8">8H</xref>). Epiproct blunt, directed slightly ventrad (Figs <xref ref-type="fig" rid="F7">7C</xref>, <xref ref-type="fig" rid="F8">8F, I</xref>). Paraprocts semi-spherical, each with two long setae originating from small tubercules and ≈ 10 shorter setae without tubercules (Fig. <xref ref-type="fig" rid="F8">8I</xref>). Hypoproct trapeziform with 2 long distal setae and numerous shorter setae throughout (Fig. <xref ref-type="fig" rid="F7">7C</xref>). Sterna unmodified, poorly setose. Pleurosternal carinae absent, only a few small teeth sometimes present on rings 2 and 3 (Fig. <xref ref-type="fig" rid="F8">8A</xref>). Gonopod aperture large, subsemi-circular.</p><p><bold><italic>Walking legs</italic></bold>: Legs 1–3 in males with swollen femur; coxa 2 with a short mesal apophysis (cf. <xref ref-type="bibr" rid="B54">Strasser 1966a</xref>: 341, fig. 13). No other peculiarities.</p><p><bold><italic><tp:taxon-name><tp:taxon-name-part taxon-name-part-type="genus" reg="Gonopods">Gonopods</tp:taxon-name-part></tp:taxon-name></italic></bold> (Figs <xref ref-type="fig" rid="F9">9</xref>, <xref ref-type="fig" rid="F17">17M, N</xref>): Coxa (<abbrev xmlns:xlink="http://www.w3.org/1999/xlink" xlink:title="coxa" id="ABBRID0EWYAI" xlink:type="simple">cx</abbrev>) large, semi-circular in ventral and lateral views, with differentiated gonocoel mesally; lateral part swollen, alveolate, with three long setae near mesal ridge. Cannula (ca) long, C-shaped. Telopodite relatively long compared to coxa, consisting of a transverse, setose prefemorite (<abbrev xmlns:xlink="http://www.w3.org/1999/xlink" xlink:title="prefemorite" id="ABBRID0E1YAI" xlink:type="simple">pf</abbrev>) and a somewhat C-shaped (in lateral and mesal views) acropodite (a) longitudinally divided in the distal half into two branches, solenomeral branch (sb) and solenophore (<abbrev xmlns:xlink="http://www.w3.org/1999/xlink" xlink:title="solenophore" id="ABBRID0E5YAI" xlink:type="simple">sph</abbrev>). Solenomeral branch positioned mesally, with a narrow “neck”, then abruptly expands and transversely divides into two processes, solenomere (s) and distal solenomeral process (dsp). Extended part of solenomeral branch with spiculiform outgrowths. Solenomere (s) very long, slender, subdistally with a small bifurcation. Distal solenomeral process (dsp) extends in the same direction as solenomere and is half as long as solenomere; bifurcated=with small additional mesal tooth (t). Solenophore (<abbrev xmlns:xlink="http://www.w3.org/1999/xlink" xlink:title="solenophore" id="ABBRID0ECZAI" xlink:type="simple">sph</abbrev>) longer and more robust than solenomeral branch, characterized by a robust, lateral, ear-shaped lamella (ll) and a distal projection (dp). Lateral lamella (ll) begins at bifurcation of solenomeral branch and solenophore, surrounding laterally solenophore up to beginning of distal ending; lateral margins of lamella denticulated. Distal projection (dp) with strongly developed, basal lamellar lobe (bl), with mesal thickening (mt) and with relativelly short and acuminate process (ap). Seminal groove (<abbrev xmlns:xlink="http://www.w3.org/1999/xlink" xlink:title="seminal groove" id="ABBRID0EGZAI" xlink:type="simple">sg</abbrev>) starts from seminal fossa (<abbrev xmlns:xlink="http://www.w3.org/1999/xlink" xlink:title="seminal fossa" id="ABBRID0EKZAI" xlink:type="simple">sf</abbrev>) mesally on prefemorite, extends along mesal side of acropodite up to bifurcation of solenomeral branch and solenophore, then passes on lateral side of solenomeral branch, further on solenomere, ending distally.</p><fig id="F9" position="float" orientation="portrait"><object-id xmlns:xlink="http://www.w3.org/1999/xlink" content-type="doi" xlink:type="simple">10.3897/zookeys.1097.83916.figure9</object-id><object-id xmlns:xlink="http://www.w3.org/1999/xlink" content-type="arpha" xlink:type="simple">3081C3AC-77ED-5419-BA9C-B98B01B9DDB0</object-id><label>Figure 9.</label><caption><p><italic><tp:taxon-name><tp:taxon-name-part taxon-name-part-type="genus" reg="Balkanodesminus">Balkanodesminus</tp:taxon-name-part><tp:taxon-name-part taxon-name-part-type="species" reg="dentatoides">dentatoides</tp:taxon-name-part></tp:taxon-name></italic> gen. nov. et sp. nov., right gonopods <bold>A–E</bold> paratype ♂ (<named-content xmlns:xlink="http://www.w3.org/1999/xlink" content-type="dwc:institutional_code" xlink:title="Naturhistorisches Museum Wien" xlink:href="http://grbio.org/institution/naturhistorisches-museum-wien-0" xlink:type="simple">NHMW</named-content> MY10258) <bold>A</bold> mesal view <bold>B</bold> lateral view <bold>C</bold> meso-distal view <bold>D</bold> antero-distal view <bold>E</bold> tip of solenomere, distal view <bold>F, G</bold> ♂ from Sopotska peshtera Cave (<named-content xmlns:xlink="http://www.w3.org/1999/xlink" content-type="dwc:institutional_code" xlink:title="Naturhistorisches Museum Wien" xlink:href="http://grbio.org/institution/naturhistorisches-museum-wien-0" xlink:type="simple">NHMW</named-content> MY10267), mesal and antero-disto-lateral views, respectively. Abbreviations: <bold>a</bold> acropodite, <bold>ap</bold> acuminate process of solenophore, <bold>bl</bold> basal lamellar lobe of solenophore, <bold>ca</bold> cannula, <bold><abbrev xmlns:xlink="http://www.w3.org/1999/xlink" xlink:title="coxa" id="ABBRID0EA2AI" xlink:type="simple">cx</abbrev></bold> coxa, <bold>dp</bold> distal projection of solenophore, <bold>dsp</bold> distal solenomeral process, <bold>ll</bold> lamella of solenophore, <bold>mt</bold> mesal thickening of solenophore, <bold><abbrev xmlns:xlink="http://www.w3.org/1999/xlink" xlink:title="prefemorite" id="ABBRID0EN2AI" xlink:type="simple">pf</abbrev></bold> prefemorite, <bold>s</bold> solenomere, <bold>sb</bold> solenomeral branch, <bold><abbrev xmlns:xlink="http://www.w3.org/1999/xlink" xlink:title="seminal fossa" id="ABBRID0EW2AI" xlink:type="simple">sf</abbrev></bold> seminal fossa, <bold><abbrev xmlns:xlink="http://www.w3.org/1999/xlink" xlink:title="seminal groove" id="ABBRID0E22AI" xlink:type="simple">sg</abbrev></bold> seminal groove, <bold><abbrev xmlns:xlink="http://www.w3.org/1999/xlink" xlink:title="solenophore" id="ABBRID0EA3AI" xlink:type="simple">sph</abbrev></bold> solenophore, <bold>t</bold> mesal tooth of distal solenomeral process. Scale bars: 0.02 mm (<bold>A–D, F, G</bold>), 0.005 mm (<bold>E</bold>).</p></caption><graphic xmlns:xlink="http://www.w3.org/1999/xlink" xlink:href="zookeys-1097-001-g009.jpg" position="float" orientation="portrait" xlink:type="simple" id="oo_674287.jpg"><uri content-type="original_file" xlink:type="simple">https://binary.pensoft.net/fig/674287</uri></graphic></fig></tp:treatment-sec><tp:treatment-sec sec-type="habitat" id="SECID0EP3AI"><title>Habitat.</title><p>Saeva dupka Cave is a show cave which is now heavily impacted by electrification and continuous touristic flow. The cave has naturally formed 400 meters of corridors and halls. The samples from the cave were taken in 1997, under stones in clay, when the cave was temporarily closed for visitors due to the change of its governance during the democratic changes in Bulgaria. After more than 20 years of active exploration of the cave, new material needs to be collected to assess whether the species was influenced by the human activities. Saeva dupka Cave is inhabited by numerous and diverse invertebrate taxa, but the only troglobiont currently on record is the local endemic <italic><tp:taxon-name><tp:taxon-name-part taxon-name-part-type="genus" reg="Bulgariella">Bulgariella</tp:taxon-name-part><tp:taxon-name-part taxon-name-part-type="species" reg="tranteevi">tranteevi</tp:taxon-name-part></tp:taxon-name></italic> Z. Karaman, 1958 (<tp:taxon-name><tp:taxon-name-part taxon-name-part-type="order">Coleoptera</tp:taxon-name-part></tp:taxon-name>, <tp:taxon-name><tp:taxon-name-part taxon-name-part-type="family">Leiodidae</tp:taxon-name-part></tp:taxon-name>) (<xref ref-type="bibr" rid="B10">Beron 2015</xref>).</p></tp:treatment-sec><tp:treatment-sec sec-type="distribution" id="SECID0EO4AI"><title>Distribution.</title><p>So far known only from two caves in Lovech District (Fig. <xref ref-type="fig" rid="F18">18</xref>).</p></tp:treatment-sec><tp:treatment-sec sec-type="remarks" id="SECID0EY4AI"><title>Remarks.</title><p>Based on material from Saeva dupka Cave, <xref ref-type="bibr" rid="B50">Stoev (2004)</xref> already noticed that there were certain differences in the structure of gonopods of that sample and <italic><tp:taxon-name><tp:taxon-name-part taxon-name-part-type="genus" reg="Bacillidesmus">Bacillidesmus</tp:taxon-name-part><tp:taxon-name-part taxon-name-part-type="species" reg="dentatus">dentatus</tp:taxon-name-part></tp:taxon-name></italic>, and he did not exclude the possibility that it belonged to a new taxon. However, he still treated this as <italic><tp:taxon-name><tp:taxon-name-part taxon-name-part-type="genus" reg="Bacillidesmus">Bacillidesmus</tp:taxon-name-part><tp:taxon-name-part taxon-name-part-type="species" reg="bulgaricus">bulgaricus</tp:taxon-name-part><tp:taxon-name-part taxon-name-part-type="subspecies" reg="dentatus">dentatus</tp:taxon-name-part></tp:taxon-name></italic>. After reviewing the material that was available to him, as well as based on the newly studied material, we describe it above as a new species.</p></tp:treatment-sec><tp:treatment-sec><!--Section generated to contain objects referenced in tp:taxon-treatment.--><fig id="F17" position="float" orientation="portrait"><object-id xmlns:xlink="http://www.w3.org/1999/xlink" content-type="doi" xlink:type="simple">10.3897/zookeys.1097.83916.figure17</object-id><object-id xmlns:xlink="http://www.w3.org/1999/xlink" content-type="arpha" xlink:type="simple">CBC24F0D-2B70-53E7-BB6A-9F890556EEA1</object-id><label>Figure 17.</label><caption><p><tp:taxon-name><tp:taxon-name-part taxon-name-part-type="genus" reg="Gonopods">Gonopods</tp:taxon-name-part></tp:taxon-name> of cavernicolous <tp:taxon-name><tp:taxon-name-part taxon-name-part-type="family">Trichopolydesmidae</tp:taxon-name-part></tp:taxon-name> from the Carpathian-Balkan arch and Rhodopes <bold>A–C</bold><italic><tp:taxon-name><tp:taxon-name-part taxon-name-part-type="genus" reg="Bacillidesmus">Bacillidesmus</tp:taxon-name-part><tp:taxon-name-part taxon-name-part-type="species" reg="filiformis">filiformis</tp:taxon-name-part></tp:taxon-name></italic> (Latzel, 1884) lectotype ♂ (NHWM MY3754) <bold>A</bold> after <xref ref-type="bibr" rid="B4">Attems (1898)</xref><bold>B</bold> ?left gonopod, ?mesal view, after <xref ref-type="bibr" rid="B8">Attems (1940)</xref><bold>C</bold> ?left gonopod, ?mesal view, present study <bold>D</bold><italic><tp:taxon-name><tp:taxon-name-part taxon-name-part-type="genus" reg="Banatodesmus">Banatodesmus</tp:taxon-name-part><tp:taxon-name-part taxon-name-part-type="species" reg="jeanneli">jeanneli</tp:taxon-name-part></tp:taxon-name></italic> (Tabacaru, 1980) syntype ♂, right gonopod, mesal view, after <xref ref-type="bibr" rid="B58">Tabacaru (1980)</xref><bold>E, F</bold><italic><tp:taxon-name><tp:taxon-name-part taxon-name-part-type="genus" reg="Napocodesmus">Napocodesmus</tp:taxon-name-part><tp:taxon-name-part taxon-name-part-type="species" reg="florentzae">florentzae</tp:taxon-name-part></tp:taxon-name></italic> Tabacaru, 1975 holotype ♂, right gonopod, mesal and anterior views, respectively, after <xref ref-type="bibr" rid="B57">Tabacaru (1975)</xref><bold>G, H</bold><italic><tp:taxon-name><tp:taxon-name-part taxon-name-part-type="genus" reg="Trichopolydesmus">Trichopolydesmus</tp:taxon-name-part><tp:taxon-name-part taxon-name-part-type="species" reg="eremitis">eremitis</tp:taxon-name-part></tp:taxon-name></italic> Verhoeff, 1898 ♂ from Cloşani cave, right gonopod, antero-mesal and mesal views, respectively, after <xref ref-type="bibr" rid="B14">Ceuca (1958)</xref><bold>I</bold><italic><tp:taxon-name><tp:taxon-name-part taxon-name-part-type="genus" reg="Balkanodesminus">Balkanodesminus</tp:taxon-name-part><tp:taxon-name-part taxon-name-part-type="species" reg="bulgaricus">bulgaricus</tp:taxon-name-part></tp:taxon-name></italic> (Strasser, 1962) gen. nov., comb. nov. ♂ from Ponora Cave (<named-content xmlns:xlink="http://www.w3.org/1999/xlink" content-type="dwc:institutional_code" xlink:title="National Museum of Natural History, Bulgarian Academy of Sciences" xlink:href="http://grbio.org/institution/bulgarian-academy-sciences" xlink:type="simple">NMNHS</named-content>-10813), left gonopod, mesal view <bold>J</bold><italic><tp:taxon-name><tp:taxon-name-part taxon-name-part-type="genus" reg="Balkanodesminus">Balkanodesminus</tp:taxon-name-part><tp:taxon-name-part taxon-name-part-type="species" reg="serbicus">serbicus</tp:taxon-name-part></tp:taxon-name></italic> gen. nov. et sp. nov. paratype ♂ (<named-content xmlns:xlink="http://www.w3.org/1999/xlink" content-type="dwc:institutional_code" xlink:title="Naturhistorisches Museum Wien" xlink:href="http://grbio.org/institution/naturhistorisches-museum-wien-0" xlink:type="simple">NHMW</named-content> MY10263), left gonopod, mesal view <bold>K</bold><italic><tp:taxon-name><tp:taxon-name-part taxon-name-part-type="genus" reg="Rhodopodesmus">Rhodopodesmus</tp:taxon-name-part><tp:taxon-name-part taxon-name-part-type="species" reg="niveus">niveus</tp:taxon-name-part></tp:taxon-name></italic> gen. nov. et sp. nov. holotype ♂ (<named-content xmlns:xlink="http://www.w3.org/1999/xlink" content-type="dwc:institutional_code" xlink:title="National Museum of Natural History, Bulgarian Academy of Sciences" xlink:href="http://grbio.org/institution/bulgarian-academy-sciences" xlink:type="simple">NMNHS</named-content>-10823), left gonopod, mesal view <bold>L</bold><italic><tp:taxon-name><tp:taxon-name-part taxon-name-part-type="genus" reg="Balkanodesminus">Balkanodesminus</tp:taxon-name-part><tp:taxon-name-part taxon-name-part-type="species" reg="dentatus">dentatus</tp:taxon-name-part></tp:taxon-name></italic> (Strasser, 1966a) gen. nov., comb. nov., stat. nov. syntype ♂, right gonopod, mesal view, after <xref ref-type="bibr" rid="B54">Strasser (1966a)</xref><bold>M</bold><italic><tp:taxon-name><tp:taxon-name-part taxon-name-part-type="genus" reg="Balkanodesminus">Balkanodesminus</tp:taxon-name-part><tp:taxon-name-part taxon-name-part-type="species" reg="dentatoides">dentatoides</tp:taxon-name-part></tp:taxon-name></italic> gen. nov. et sp. nov. paratype ♂ (<named-content xmlns:xlink="http://www.w3.org/1999/xlink" content-type="dwc:institutional_code" xlink:title="Naturhistorisches Museum Wien" xlink:href="http://grbio.org/institution/naturhistorisches-museum-wien-0" xlink:type="simple">NHMW</named-content> MY10258), right gonopod, mesal view <bold>N</bold><italic><tp:taxon-name><tp:taxon-name-part taxon-name-part-type="genus" reg="Balkanodesminus">Balkanodesminus</tp:taxon-name-part><tp:taxon-name-part taxon-name-part-type="species" reg="dentatoides">dentatoides</tp:taxon-name-part></tp:taxon-name></italic> gen. nov. et sp. nov. ♂ from Sopotska Cave (<named-content xmlns:xlink="http://www.w3.org/1999/xlink" content-type="dwc:institutional_code" xlink:title="Naturhistorisches Museum Wien" xlink:href="http://grbio.org/institution/naturhistorisches-museum-wien-0" xlink:type="simple">NHMW</named-content> MY10267), left gonopod, mesal view. Scale bars: 0.05 mm.</p></caption><graphic xmlns:xlink="http://www.w3.org/1999/xlink" xlink:href="zookeys-1097-001-g017.jpg" position="float" orientation="portrait" xlink:type="simple" id="oo_674295.jpg"><uri content-type="original_file" xlink:type="simple">https://binary.pensoft.net/fig/674295</uri></graphic></fig><fig id="F18" position="float" orientation="portrait"><object-id xmlns:xlink="http://www.w3.org/1999/xlink" content-type="doi" xlink:type="simple">10.3897/zookeys.1097.83916.figure18</object-id><object-id xmlns:xlink="http://www.w3.org/1999/xlink" content-type="arpha" xlink:type="simple">7938CBA8-F18B-5A1F-863F-BF426F18A385</object-id><label>Figure 18.</label><caption><p>Distribution of cavernicolous <tp:taxon-name><tp:taxon-name-part taxon-name-part-type="family">Trichopolydesmidae</tp:taxon-name-part></tp:taxon-name> from the Carpathian-Balkan arch and the Rhodope Mountains.</p></caption><graphic xmlns:xlink="http://www.w3.org/1999/xlink" xlink:href="zookeys-1097-001-g018.jpg" position="float" orientation="portrait" xlink:type="simple" id="oo_674296.jpg"><uri content-type="original_file" xlink:type="simple">https://binary.pensoft.net/fig/674296</uri></graphic></fig></tp:treatment-sec><ref-list><ref id="B4"><mixed-citation xmlns:xlink="http://www.w3.org/1999/xlink" xlink:type="simple"><person-group><name name-style="western"><surname>Attems</surname><given-names>C</given-names></name></person-group> (<year>1898</year>) <article-title>System der Polydesmiden. I. Theil.</article-title><source>Denkschriften der Akademie der Wissenschaften Wien, mathematisch-naturwissenschaftliche Klassen,</source><volume>67</volume>: <fpage>221</fpage>–<lpage>482</lpage>. <ext-link xlink:type="simple" ext-link-type="uri" xlink:href="http://biodiversitylibrary.org/page/27925127">http://biodiversitylibrary.org/page/27925127</ext-link></mixed-citation></ref><ref id="B8"><mixed-citation xmlns:xlink="http://www.w3.org/1999/xlink" xlink:type="simple"><person-group><name name-style="western"><surname>Attems</surname><given-names>C</given-names></name></person-group> (<year>1940</year>) <article-title><tp:taxon-name><tp:taxon-name-part taxon-name-part-type="subphylum">Myriapoda</tp:taxon-name-part></tp:taxon-name> 3. <tp:taxon-name><tp:taxon-name-part taxon-name-part-type="superfamily">Polydesmoidea</tp:taxon-name-part></tp:taxon-name> III. Fam. <tp:taxon-name><tp:taxon-name-part taxon-name-part-type="family">Polydesmidae</tp:taxon-name-part></tp:taxon-name>, <tp:taxon-name><tp:taxon-name-part taxon-name-part-type="family">Vanhoeffeniidae</tp:taxon-name-part></tp:taxon-name>, <tp:taxon-name><tp:taxon-name-part taxon-name-part-type="family">Cryptodesmidae</tp:taxon-name-part></tp:taxon-name>, <tp:taxon-name><tp:taxon-name-part taxon-name-part-type="family">Oniscodesmidae</tp:taxon-name-part></tp:taxon-name>, <tp:taxon-name><tp:taxon-name-part taxon-name-part-type="family">Sphaerotrichopidae</tp:taxon-name-part></tp:taxon-name>, <tp:taxon-name><tp:taxon-name-part taxon-name-part-type="family">Periodontodesmidae</tp:taxon-name-part></tp:taxon-name>, <tp:taxon-name><tp:taxon-name-part taxon-name-part-type="family">Rhachidesmidae</tp:taxon-name-part></tp:taxon-name>, <tp:taxon-name><tp:taxon-name-part taxon-name-part-type="family">Macellolophidae</tp:taxon-name-part></tp:taxon-name>, <tp:taxon-name><tp:taxon-name-part taxon-name-part-type="family">Pandirodesmidae</tp:taxon-name-part></tp:taxon-name>.</article-title><source>Das Tierreich</source><volume>70</volume>: <fpage>1</fpage>–<lpage>577</lpage>. <ext-link xlink:type="simple" ext-link-type="doi" xlink:href="10.1515/9783111609645">https://doi.org/10.1515/9783111609645</ext-link></mixed-citation></ref><ref id="B58"><mixed-citation xmlns:xlink="http://www.w3.org/1999/xlink" xlink:type="simple"><person-group><name name-style="western"><surname>Tabacaru</surname><given-names>I</given-names></name></person-group> (<year>1980</year>) <article-title><tp:taxon-name><tp:taxon-name-part taxon-name-part-type="genus">Trichopolydesmus</tp:taxon-name-part> (<tp:taxon-name-part taxon-name-part-type="subgenus">Banatodesmus</tp:taxon-name-part>) <tp:taxon-name-part taxon-name-part-type="species">jeanneli</tp:taxon-name-part></tp:taxon-name> n. sg., n. sp.</article-title><source>Travaux de l'Institut de Spéologie “Émile Racovitza”</source><volume>24</volume>: <fpage>155</fpage>–<lpage>161</lpage>.</mixed-citation></ref><ref id="B57"><mixed-citation xmlns:xlink="http://www.w3.org/1999/xlink" xlink:type="simple"><person-group><name name-style="western"><surname>Tabacaru</surname><given-names>I</given-names></name></person-group> (<year>1975</year>) <article-title><italic><tp:taxon-name><tp:taxon-name-part taxon-name-part-type="genus">Napocodesmus</tp:taxon-name-part><tp:taxon-name-part taxon-name-part-type="species">florentzae</tp:taxon-name-part></tp:taxon-name></italic> n. sp.</article-title><source>Travaux de l'Institut de Spéologie “Émile Racovitza”</source><volume>14</volume>: <fpage>71</fpage>–<lpage>82</lpage>.</mixed-citation></ref><ref id="B14"><mixed-citation xmlns:xlink="http://www.w3.org/1999/xlink" xlink:type="simple"><person-group><name name-style="western"><surname>Ceuca</surname><given-names>T</given-names></name></person-group> (<year>1958</year>) <article-title>Contribuţii la cunoaşterea Diplopodelor din fauna R. P. Romîne. III. Diplopode cavernicole.</article-title><source>Studii şi Cercetări de Biologie</source><volume>2</volume>: <fpage>335</fpage>–<lpage>343</lpage>.</mixed-citation></ref><ref id="B54"><mixed-citation xmlns:xlink="http://www.w3.org/1999/xlink" xlink:type="simple"><person-group><name name-style="western"><surname>Strasser</surname><given-names>K</given-names></name></person-group> (<year>1966a</year>) <article-title>Über Diplopoden Bulgariens.</article-title><source>Annales Zoologici</source><volume>23</volume>(<issue>12</issue>): <fpage>325</fpage>–<lpage>385</lpage>.</mixed-citation></ref><ref id="B50"><mixed-citation xmlns:xlink="http://www.w3.org/1999/xlink" xlink:type="simple"><person-group><name name-style="western"><surname>Stoev</surname><given-names>P</given-names></name></person-group> (<year>2004</year>) <article-title>New distributional records of millipedes from Bulgarian caves (<tp:taxon-name><tp:taxon-name-part taxon-name-part-type="subphylum">Myriapoda</tp:taxon-name-part></tp:taxon-name>: <tp:taxon-name><tp:taxon-name-part taxon-name-part-type="class">Diplopoda</tp:taxon-name-part></tp:taxon-name>).</article-title><source>Acta Zoologica Bulgarica</source><volume>56</volume>(<issue>2</issue>): <fpage>145</fpage>–<lpage>154</lpage>.</mixed-citation></ref><ref id="B51"><mixed-citation xmlns:xlink="http://www.w3.org/1999/xlink" xlink:type="simple"><person-group><name name-style="western"><surname>Stoev</surname><given-names>P</given-names></name></person-group> (<year>2007</year>) <article-title>Fauna and zoogeography of <tp:taxon-name><tp:taxon-name-part taxon-name-part-type="subphylum">Myriapoda</tp:taxon-name-part></tp:taxon-name> in Bulgaria.</article-title> In: <person-group><name name-style="western"><surname>Fet</surname><given-names>V</given-names></name><name name-style="western"><surname>Popov</surname><given-names>A</given-names></name></person-group> (<role>Eds</role>) <issue-title>Monographiae Biologicae.</issue-title><source>Vol. 82. Biogeography and Ecology of Bulgaria. Springer, Dordrecht</source>, <fpage>379</fpage>–<lpage>404</lpage>. <ext-link xlink:type="simple" ext-link-type="doi" xlink:href="10.1007/978-1-4020-5781-6_11">https://doi.org/10.1007/978-1-4020-5781-6_11</ext-link></mixed-citation></ref><ref id="B10"><mixed-citation xmlns:xlink="http://www.w3.org/1999/xlink" xlink:type="simple"><person-group><name name-style="western"><surname>Beron</surname><given-names>P</given-names></name></person-group> (<year>2015</year>) Cave Fauna of Bulgaria. East-West and National Museum of Natural History Publishers, 434 pp.</mixed-citation></ref><ref id="B9"><mixed-citation xmlns:xlink="http://www.w3.org/1999/xlink" xlink:type="simple"><person-group><name name-style="western"><surname>Bachvarova</surname><given-names>D</given-names></name><name name-style="western"><surname>Vagalinski</surname><given-names>B</given-names></name><name name-style="western"><surname>Doichinov</surname><given-names>A</given-names></name><name name-style="western"><surname>Stoev</surname><given-names>P</given-names></name></person-group> (<year>2017</year>) <article-title>New records of millipedes and centipedes from Bulgaria, with an annotated checklist of the Bulgarian myriapods.</article-title><source>Zootaxa</source><volume>4263</volume>(<issue>3</issue>): <fpage>507</fpage>–<lpage>526</lpage>. <ext-link xlink:type="simple" ext-link-type="doi" xlink:href="10.11646/zootaxa.4263.3.4">https://doi.org/10.11646/zootaxa.4263.3.4</ext-link></mixed-citation></ref><ref id="B35"><mixed-citation xmlns:xlink="http://www.w3.org/1999/xlink" xlink:type="simple"><person-group><name name-style="western"><surname>Kime</surname><given-names>RD</given-names></name><name name-style="western"><surname>Enghoff</surname><given-names>H</given-names></name></person-group> (<year>2011</year>) <source>Atlas of European millipedes (Class <tp:taxon-name><tp:taxon-name-part taxon-name-part-type="class">Diplopoda</tp:taxon-name-part></tp:taxon-name>). Vol. 1.</source><publisher-name>Pensoft Publishers</publisher-name>, <publisher-loc>Sofia-Moscow</publisher-loc>, <size units="page">282 pp</size>.</mixed-citation></ref></ref-list></tp:taxon-treatment>
