# Supplementary material for: ﻿A review of the cavernicolous Trichopolydesmidae (Diplopoda, Polydesmida) from the Carpathian-Balkan arch and the Rhodope Mountains, with descriptions of two new genera and three new species
Source: Zookeys. 2022 Apr 19;1097:1–46. doi: 10.3897/zookeys.1097.83916 (PMC9043006; doi:10.3897/zookeys.1097.83916)
Supplement: XML Treatment for Balkanodesminus serbicus [file zookeys.1097.83916-treatment13.xml]

<!DOCTYPE tp:taxon-treatment
  PUBLIC "-//TaxonX//DTD Taxonomic Treatment Publishing DTD v0 20100105//EN" "tax-treatment-NSO.dtd">
<tp:taxon-treatment xmlns:tp="http://www.plazi.org/taxpub"><tp:treatment-meta><kwd-group><label>Taxon classification</label><kwd>
                  <named-content content-type="kingdom">Animalia</named-content>
                </kwd><kwd>
                  <named-content content-type="order">Polydesmida</named-content>
                </kwd><kwd>
                  <named-content content-type="family">Trichopolydesmidae</named-content>
                </kwd></kwd-group><mixed-citation publication-type="journal"><person-group><name><surname>Antić</surname><given-names>Dragan</given-names></name><name><surname>Vagalinski</surname><given-names>Boyan</given-names></name><name><surname>Stoev</surname><given-names>Pavel</given-names></name><name><surname>Akkari</surname><given-names>Nesrine</given-names></name></person-group><article-title>﻿A review of the cavernicolous <tp:taxon-name><tp:taxon-name-part taxon-name-part-type="family">Trichopolydesmidae</tp:taxon-name-part></tp:taxon-name> (<tp:taxon-name><tp:taxon-name-part taxon-name-part-type="class">Diplopoda</tp:taxon-name-part></tp:taxon-name>, <tp:taxon-name><tp:taxon-name-part taxon-name-part-type="order">Polydesmida</tp:taxon-name-part></tp:taxon-name>) from the Carpathian-Balkan arch and the Rhodope Mountains, with descriptions of two new genera and three new species</article-title><source>Zookeys</source><day>19</day><month>04</month><year>2022</year><volume>1097</volume><fpage>1</fpage><lpage>46</lpage><pub-id pub-id-type="doi">10.3897/zookeys.1097.83916</pub-id></mixed-citation></tp:treatment-meta><tp:nomenclature><label>﻿</label><tp:taxon-name>
                <object-id xmlns:xlink="http://www.w3.org/1999/xlink" content-type="arpha" xlink:type="simple">8FBCC310-088A-5EAE-90DC-B67E2AF03D7A</object-id>
                <tp:taxon-name-part taxon-name-part-type="genus" reg="Balkanodesminus">Balkanodesminus</tp:taxon-name-part>
                <tp:taxon-name-part taxon-name-part-type="species" reg="serbicus">serbicus</tp:taxon-name-part>
                <object-id xmlns:xlink="http://www.w3.org/1999/xlink" content-type="zoobank" xlink:type="simple">http://zoobank.org/2684D82A-21C8-4235-8B2C-39886C7440B1</object-id>
              </tp:taxon-name><tp:taxon-authority>gen. nov. et</tp:taxon-authority><tp:taxon-status xmlns:xlink="http://www.w3.org/1999/xlink" xlink:type="simple">sp. nov.</tp:taxon-status><xref ref-type="fig" rid="F10">Figs 10</xref><xref ref-type="fig" rid="F11">, 11</xref><xref ref-type="fig" rid="F12">, 12</xref><xref ref-type="fig" rid="F13">, 13</xref><xref ref-type="fig" rid="F17">, 17J</xref><xref ref-type="fig" rid="F18">, 18</xref></tp:nomenclature><tp:treatment-sec sec-type="diagnosis" id="SECID0E5ABI"><title>Diagnosis.</title><p>Differs from <italic><tp:taxon-name><tp:taxon-name-part taxon-name-part-type="genus" reg="Balkanodesminus">Balkanodesminus</tp:taxon-name-part><tp:taxon-name-part taxon-name-part-type="species" reg="dentatoides">dentatoides</tp:taxon-name-part></tp:taxon-name></italic> gen. nov. et sp. nov. and <italic><tp:taxon-name><tp:taxon-name-part taxon-name-part-type="genus" reg="Balkanodesminus">B.</tp:taxon-name-part><tp:taxon-name-part taxon-name-part-type="species" reg="dentatus">dentatus</tp:taxon-name-part></tp:taxon-name></italic> gen. nov., comb. nov. by the presence of longer (vs. shorter) metatergal setae and their smaller (vs. greater) number of rows, as well as by the presence of more simplified gonopods, with uniramous (vs. biramous) distal solenomeral process and smaller and smooth (vs. larger and denticulated) lamella of solenophore. From <italic><tp:taxon-name><tp:taxon-name-part taxon-name-part-type="genus" reg="Balkanodesminus">B.</tp:taxon-name-part><tp:taxon-name-part taxon-name-part-type="species" reg="bulgaricus">bulgaricus</tp:taxon-name-part></tp:taxon-name></italic> gen. nov., comb. nov., with which it shares similar habitus and similar gonopods, it differs by the presence of smaller (vs. larger) lamella of solenophore, more robust and sigmoid (vs. slender, almost straight) distal projection of solenophore, distal projection with (vs. without) basal lobe, and more robust (vs. slenderer) solenomere, exceeding the distal solenomeral process by ¼ (vs. ½) of its length.</p></tp:treatment-sec><tp:treatment-sec sec-type="Name" id="SECID0EFCBI"><title>Name.</title><p>The specific name is an adjective derived from the type locality.</p></tp:treatment-sec><tp:treatment-sec sec-type="material" id="SECID0EKCBI"><title>Material examined.</title><p><bold><italic>Holotype</italic></bold> ♂ (<named-content xmlns:xlink="http://www.w3.org/1999/xlink" content-type="dwc:institutional_code" xlink:title="Naturhistorisches Museum Wien" xlink:href="http://grbio.org/institution/naturhistorisches-museum-wien-0" xlink:type="simple">NHMW</named-content> MY10262), Serbia, Niš, Mt. Kalafat, village of Cerje, Cerjanska Cave (= Provalija Cave), 29.X.2017, leg. D. Antić.</p><p><bold><italic>Paratypes</italic>.</bold> 1 ♂ (<named-content xmlns:xlink="http://www.w3.org/1999/xlink" content-type="dwc:institutional_code" xlink:title="Naturhistorisches Museum Wien" xlink:href="http://grbio.org/institution/naturhistorisches-museum-wien-0" xlink:type="simple">NHMW</named-content> MY10263), 1 ♀ (used for <abbrev xmlns:xlink="http://www.w3.org/1999/xlink" xlink:title="Scanning electron microscopy" id="ABBRID0EEDBI" xlink:type="simple">SEM</abbrev>, <named-content xmlns:xlink="http://www.w3.org/1999/xlink" content-type="dwc:institutional_code" xlink:title="Naturhistorisches Museum Wien" xlink:href="http://grbio.org/institution/naturhistorisches-museum-wien-0" xlink:type="simple">NHMW</named-content> MY10264), 1 ♀, 7 juveniles (<named-content xmlns:xlink="http://www.w3.org/1999/xlink" content-type="dwc:institutional_code" xlink:title="Naturhistorisches Museum Wien" xlink:href="http://grbio.org/institution/naturhistorisches-museum-wien-0" xlink:type="simple">NHMW</named-content> MY10265), same data as for holotype.</p></tp:treatment-sec><tp:treatment-sec sec-type="description" id="SECID0EQDBI"><title>Description.</title><p><bold><italic>Number of body rings and measurements</italic></bold>: Body with 19 rings (including telson) in adults, moniliform (Fig. <xref ref-type="fig" rid="F10">10</xref>). Holotype male and paratype male 4.8 mm and 4.7 mm long, respectively; width of midbody pro- and metazonae 0.30 mm and 0.45 mm, respectively. Paratype females 5.0 mm and 5.2 mm long, width of midbody pro- and metazonae 0.35 mm and 0.50 mm, respectively.</p><fig id="F10" position="float" orientation="portrait"><object-id xmlns:xlink="http://www.w3.org/1999/xlink" content-type="doi" xlink:type="simple">10.3897/zookeys.1097.83916.figure10</object-id><object-id xmlns:xlink="http://www.w3.org/1999/xlink" content-type="arpha" xlink:type="simple">8F1E7323-6F6D-5258-8E16-84D84A90A9F7</object-id><label>Figure 10.</label><caption><p><italic><tp:taxon-name><tp:taxon-name-part taxon-name-part-type="genus" reg="Balkanodesminus">Balkanodesminus</tp:taxon-name-part><tp:taxon-name-part taxon-name-part-type="species" reg="serbicus">serbicus</tp:taxon-name-part></tp:taxon-name></italic> gen. nov. et sp. nov., habitus (<named-content xmlns:xlink="http://www.w3.org/1999/xlink" content-type="dwc:institutional_code" xlink:title="Naturhistorisches Museum Wien" xlink:href="http://grbio.org/institution/naturhistorisches-museum-wien-0" xlink:type="simple">NHMW</named-content>) <bold>A</bold> mating in situ (photo D. Antić) <bold>B</bold> holotype ♂ (<named-content xmlns:xlink="http://www.w3.org/1999/xlink" content-type="dwc:institutional_code" xlink:title="Naturhistorisches Museum Wien" xlink:href="http://grbio.org/institution/naturhistorisches-museum-wien-0" xlink:type="simple">NHMW</named-content> MY10262) and paratype ♀ (<named-content xmlns:xlink="http://www.w3.org/1999/xlink" content-type="dwc:institutional_code" xlink:title="Naturhistorisches Museum Wien" xlink:href="http://grbio.org/institution/naturhistorisches-museum-wien-0" xlink:type="simple">NHMW</named-content> MY10265), respectively, lateral views. Scale bar: 0.5 mm.</p></caption><graphic xmlns:xlink="http://www.w3.org/1999/xlink" xlink:href="zookeys-1097-001-g010.jpg" position="float" orientation="portrait" xlink:type="simple" id="oo_674288.jpg"><uri content-type="original_file" xlink:type="simple">https://binary.pensoft.net/fig/674288</uri></graphic></fig><p><bold><italic>Coloration</italic></bold>: Entirely pallid, slightly translucent (Fig. <xref ref-type="fig" rid="F10">10</xref>).</p><p><bold><italic>Head</italic></bold>: Broader than collum, setose; epicranial suture poorly developed; isthmus between antennae ≈ 1.7 × broader than diameter of antennal socket (Fig. <xref ref-type="fig" rid="F11">11A, B</xref>). Labrum with three labral teeth, and with 3+3 labral and five supralabral setae (Fig. <xref ref-type="fig" rid="F11">11A</xref>). Gnathochilarium without peculiarities. Antennae rather short, clavate (Fig. <xref ref-type="fig" rid="F11">11</xref>). Antennomere length 6 &gt; 2 = 3 = 4 &gt; 5 &gt; 7 = 1. Antennae 0.7 mm long in the holotype male; length/breadth ratios of antennomeres 1–7: 1 (1), 2 (2), 3 (2), 4 (2), 5 (1), 6 (1.5) and 7 (1). Antennomere 6 with four sensilla trichoidea and with strongly developed disto-dorsal pit with numerous long sensilla basiconica partially exposed outside the pit (Fig. <xref ref-type="fig" rid="F11">11E, F</xref>). Antennomere 7 with one sensillum trichodeum and a small bulge with three sensilla basiconica spiniformia (Fig. <xref ref-type="fig" rid="F11">11E</xref>). Four apical cones (Fig. <xref ref-type="fig" rid="F11">11C</xref>).</p><fig id="F11" position="float" orientation="portrait"><object-id xmlns:xlink="http://www.w3.org/1999/xlink" content-type="doi" xlink:type="simple">10.3897/zookeys.1097.83916.figure11</object-id><object-id xmlns:xlink="http://www.w3.org/1999/xlink" content-type="arpha" xlink:type="simple">F3113E2D-0059-57DC-93F1-FA4F57DFD4BB</object-id><label>Figure 11.</label><caption><p><italic><tp:taxon-name><tp:taxon-name-part taxon-name-part-type="genus" reg="Balkanodesminus">Balkanodesminus</tp:taxon-name-part><tp:taxon-name-part taxon-name-part-type="species" reg="serbicus">serbicus</tp:taxon-name-part></tp:taxon-name></italic> gen. nov. et sp. nov., paratype ♀ habitus (<named-content xmlns:xlink="http://www.w3.org/1999/xlink" content-type="dwc:institutional_code" xlink:title="Naturhistorisches Museum Wien" xlink:href="http://grbio.org/institution/naturhistorisches-museum-wien-0" xlink:type="simple">NHMW</named-content> MY 10264) <bold>A</bold> head, anterior view <bold>B</bold> head and collum, lateral view <bold>C, D</bold> left antenna, semi-anterior and anterior views, respectively <bold>E</bold> right antennomeres 6 and 7, dorsal view (arrow indicates small bulge with sensilla basiconica spiniformia) <bold>F</bold> sensilla basiconica of left antennomere 6, disto-dorsal view. Scale bars: 0.1 mm (<bold>A–D</bold>), 0.02 mm (<bold>E, F</bold>).</p></caption><graphic xmlns:xlink="http://www.w3.org/1999/xlink" xlink:href="zookeys-1097-001-g011.jpg" position="float" orientation="portrait" xlink:type="simple" id="oo_674289.jpg"><uri content-type="original_file" xlink:type="simple">https://binary.pensoft.net/fig/674289</uri></graphic></fig><p><bold><italic>Collum</italic></bold>: Semi-circular, with one or two lateral incisions and ≈ 5 irregular rows of relatively long and trichoid setae.</p><p><bold><italic>Body rings</italic></bold>: Tegument shining, texture alveolate, reticulate and scaly. Setae relatively long and trichoid, originating from small tubercules (Figs <xref ref-type="fig" rid="F10">10B</xref>, <xref ref-type="fig" rid="F12">12</xref>). Posteriormost tubercules mostly with a small thorn (Fig. <xref ref-type="fig" rid="F12">12A, E</xref>). Rings 2–4 with three mostly regular rows of setae, one anterior and two posterior (Fig. <xref ref-type="fig" rid="F10">10B</xref>). Rings 5–18 with ≈ 4–6 irregular rows of setae (Figs <xref ref-type="fig" rid="F10">10B</xref>, <xref ref-type="fig" rid="F12">12</xref>). Paraterga serrated, with four or five teeth (Fig. <xref ref-type="fig" rid="F12">12A, D, E</xref>). Pore formula normal: 5, 7, 9, 10, 12, 13, 15–18. Poriferous metazonae with an enlarged posterolateral cone bearing an ozopore and three medium-sized setae (Fig. <xref ref-type="fig" rid="F12">12C</xref>). Epiproct blunt, directed slightly ventrad (Fig. <xref ref-type="fig" rid="F12">12G, H</xref>). Paraprocts semi-spherical, each with 2 long setae originating from small tubercules and ≈ 10 shorter setae without tubercules (Fig. <xref ref-type="fig" rid="F12">12H</xref>). Hypoproct trapeziform, with two long distal setae and numerous shorter setae throughout (Fig. <xref ref-type="fig" rid="F12">12H</xref>). Sterna unmodified, poorly setose. Pleurosternal carinae absent, only a few small teeth sometimes present on rings 2 and 3. Gonopod’s aperture large, subsemi-circular.</p><fig id="F12" position="float" orientation="portrait"><object-id xmlns:xlink="http://www.w3.org/1999/xlink" content-type="doi" xlink:type="simple">10.3897/zookeys.1097.83916.figure12</object-id><object-id xmlns:xlink="http://www.w3.org/1999/xlink" content-type="arpha" xlink:type="simple">A92BDFE7-3E3D-59B1-8352-08CB17050BFE</object-id><label>Figure 12.</label><caption><p><italic><tp:taxon-name><tp:taxon-name-part taxon-name-part-type="genus" reg="Balkanodesminus">Balkanodesminus</tp:taxon-name-part><tp:taxon-name-part taxon-name-part-type="species" reg="serbicus">serbicus</tp:taxon-name-part></tp:taxon-name></italic> gen. nov. et sp. nov., paratype ♀ habitus (<named-content xmlns:xlink="http://www.w3.org/1999/xlink" content-type="dwc:institutional_code" xlink:title="Naturhistorisches Museum Wien" xlink:href="http://grbio.org/institution/naturhistorisches-museum-wien-0" xlink:type="simple">NHMW</named-content> MY10264) <bold>A, B</bold> midbody rings 10 and 11, dorsal and lateral views respectively <bold>C</bold> right ozopore 10, lateral view <bold>D</bold> right half of body ring 4, ventral view <bold>E, F</bold> body ring 17, dorsal and lateral views, respectively <bold>G</bold> telson, dorsal view <bold>H</bold> body ring 18 and telson, lateral view. Scale bars: 0.1 mm (<bold>A, B, E, F, H</bold>), 0.05 mm (<bold>G</bold>), 0.02 mm (<bold>D</bold>), 0.01 mm (<bold>C</bold>).</p></caption><graphic xmlns:xlink="http://www.w3.org/1999/xlink" xlink:href="zookeys-1097-001-g012.jpg" position="float" orientation="portrait" xlink:type="simple" id="oo_674290.jpg"><uri content-type="original_file" xlink:type="simple">https://binary.pensoft.net/fig/674290</uri></graphic></fig><p><bold><italic>Walking legs</italic></bold>: Legs 1–3 in males with swollen femur; coxa 2 with a short mesal apophysis (cf. <xref ref-type="bibr" rid="B54">Strasser 1966a</xref>: 341, fig. 13). No other peculiarities.</p><fig id="F13" position="float" orientation="portrait"><object-id xmlns:xlink="http://www.w3.org/1999/xlink" content-type="doi" xlink:type="simple">10.3897/zookeys.1097.83916.figure13</object-id><object-id xmlns:xlink="http://www.w3.org/1999/xlink" content-type="arpha" xlink:type="simple">4A49CF95-5E14-5092-A038-A8D202639E52</object-id><label>Figure 13.</label><caption><p><italic><tp:taxon-name><tp:taxon-name-part taxon-name-part-type="genus" reg="Balkanodesminus">Balkanodesminus</tp:taxon-name-part><tp:taxon-name-part taxon-name-part-type="species" reg="serbicus">serbicus</tp:taxon-name-part></tp:taxon-name></italic> gen. nov. et sp. nov., paratype ♂ left gonopod (<named-content xmlns:xlink="http://www.w3.org/1999/xlink" content-type="dwc:institutional_code" xlink:title="Naturhistorisches Museum Wien" xlink:href="http://grbio.org/institution/naturhistorisches-museum-wien-0" xlink:type="simple">NHMW</named-content> MY10263) <bold>A</bold> mesal view <bold>B</bold> anterior view <bold>C</bold> distal view <bold>D</bold> lateral view <bold>E</bold> postro-lateral view <bold>F</bold> posterior view. Abbreviations: <bold>a</bold> acropodite, <bold>bl</bold> basal lamellar lobe of solenophore, <bold>ca</bold> cannula, <bold><abbrev xmlns:xlink="http://www.w3.org/1999/xlink" xlink:title="coxa" id="ABBRID0E1MBI" xlink:type="simple">cx</abbrev></bold> coxa, <bold>dp</bold> distal projection of solenophore, <bold>dsp</bold> distal solenomeral process, <bold>ll</bold> lamella of solenophore, <bold><abbrev xmlns:xlink="http://www.w3.org/1999/xlink" xlink:title="prefemorite" id="ABBRID0EFNBI" xlink:type="simple">pf</abbrev></bold> prefemorite, <bold>s</bold> solenomere, <bold>sb</bold> solenomeral branch, <bold><abbrev xmlns:xlink="http://www.w3.org/1999/xlink" xlink:title="seminal fossa" id="ABBRID0EONBI" xlink:type="simple">sf</abbrev></bold> seminal fossa, <bold><abbrev xmlns:xlink="http://www.w3.org/1999/xlink" xlink:title="seminal groove" id="ABBRID0ETNBI" xlink:type="simple">sg</abbrev></bold> seminal groove, <bold><abbrev xmlns:xlink="http://www.w3.org/1999/xlink" xlink:title="solenophore" id="ABBRID0EYNBI" xlink:type="simple">sph</abbrev></bold> solenophore. Scale bars: 0.02 mm.</p></caption><graphic xmlns:xlink="http://www.w3.org/1999/xlink" xlink:href="zookeys-1097-001-g013.jpg" position="float" orientation="portrait" xlink:type="simple" id="oo_674291.jpg"><uri content-type="original_file" xlink:type="simple">https://binary.pensoft.net/fig/674291</uri></graphic></fig><p><bold><italic><tp:taxon-name><tp:taxon-name-part taxon-name-part-type="genus" reg="Gonopods">Gonopods</tp:taxon-name-part></tp:taxon-name></italic></bold> (Figs <xref ref-type="fig" rid="F13">13</xref>, <xref ref-type="fig" rid="F17">17J</xref>): Coxa (<abbrev xmlns:xlink="http://www.w3.org/1999/xlink" xlink:title="coxa" id="ABBRID0EVOBI" xlink:type="simple">cx</abbrev>) large, semi-circular in ventral and lateral views, with differentiated gonocoel mesally; lateral part swollen, alveolate, with three long setae near mesal ridge. Cannula (ca) long, C-shaped. Telopodite long compared to coxa, consisting of a transverse, setose prefemorite (<abbrev xmlns:xlink="http://www.w3.org/1999/xlink" xlink:title="prefemorite" id="ABBRID0EZOBI" xlink:type="simple">pf</abbrev>) and a somewhat C-shaped (in lateral and mesal views) acropodite (a) longitudinally divided in its distal half into two branches, solenomeral branch (sb) and solenophore (<abbrev xmlns:xlink="http://www.w3.org/1999/xlink" xlink:title="solenophore" id="ABBRID0E4OBI" xlink:type="simple">sph</abbrev>). Solenomeral branch positioned mesally, with a narrow base, then abruptly expands and transversely divides into two processes, solenomere (s) and distal solenomeral process (dsp). Solenomere (s) long, slender, distally expanded (in lateral and mesal views), forming U-shaped rift with distal solenomeral process. Distal solenomeral process (dsp) extends in the same direction as solenomere, ¾ the length of solenomere; ending with a small expansion (in lateral and mesal views). Solenophore (<abbrev xmlns:xlink="http://www.w3.org/1999/xlink" xlink:title="solenophore" id="ABBRID0EBPBI" xlink:type="simple">sph</abbrev>) longer and more robust than solenomeral branch, characterized by a lateral, ear-shaped lamella (ll) and a distal projection (dp). Lateral lamella (ll) begins at bifurcation of solenomeral branch and solenophore, surrounding laterally solenophore up to beginning of distal projection; lateral margins of lamella smooth. Distal projection (dp) sigmoid (in lateral and mesal views), with well-developed, basal lamellar lobe (bl). Seminal groove (<abbrev xmlns:xlink="http://www.w3.org/1999/xlink" xlink:title="seminal groove" id="ABBRID0EFPBI" xlink:type="simple">sg</abbrev>) starts from seminal fossa (<abbrev xmlns:xlink="http://www.w3.org/1999/xlink" xlink:title="seminal fossa" id="ABBRID0EJPBI" xlink:type="simple">sf</abbrev>) mesally on prefemorite, extends along mesal side of acropodite up to bifurcation of solenomeral branch and solenophore, then passes on lateral side of solenomeral branch, further on solenomere, ending subdistally.</p></tp:treatment-sec><tp:treatment-sec sec-type="habitat" id="SECID0ENPBI"><title>Habitat.</title><p>With its 6131 m of explored channels, the Cerjanska Cave represents one of the longest and most significant fluviokarst underground systems in Serbia. This is a relatively simple speleological object, consisting of one main river channel in two levels with a length of 4903 m, as well as several side channels with a total length of 1228 m (<xref ref-type="bibr" rid="B40">Nešić 2016</xref>). Numerous arthropod taxa have been registered in the cave, from epigean, guanophiles, trogloxenes, and troglophiles to troglobionts (<xref ref-type="bibr" rid="B41">Pavićević et al. 2016</xref>). The troglobionts include the endemic Balkan harvestman <italic><tp:taxon-name><tp:taxon-name-part taxon-name-part-type="genus" reg="Paranemastoma">Paranemastoma</tp:taxon-name-part><tp:taxon-name-part taxon-name-part-type="species" reg="bureschi">bureschi</tp:taxon-name-part></tp:taxon-name></italic> (Roewer, 1926), the millipede <italic><tp:taxon-name><tp:taxon-name-part taxon-name-part-type="genus" reg="Dazbogosoma">Dazbogosoma</tp:taxon-name-part><tp:taxon-name-part taxon-name-part-type="species" reg="naissi">naissi</tp:taxon-name-part></tp:taxon-name></italic> Makarov &amp; Ćurčić in <xref ref-type="bibr" rid="B37">Makarov et al. 2012</xref>, and the carabid beetle <italic><tp:taxon-name><tp:taxon-name-part taxon-name-part-type="genus" reg="Duvalius">Duvalius</tp:taxon-name-part><tp:taxon-name-part taxon-name-part-type="species" reg="rtanjensis">rtanjensis</tp:taxon-name-part><tp:taxon-name-part taxon-name-part-type="subspecies" reg="provalijae">provalijae</tp:taxon-name-part></tp:taxon-name></italic> Pavićević, Zatezalo &amp; Popović, 2016, the latter two endemics of Cerjanska Cave.</p><p>Despite many years of speleological and biospeleological research in the Cerjanska Cave, the new taxon was not registered until the first Biospeleological Expedition of the Serbian Biospeleological Society, organized at the end of October 2017. All 11 specimens were found in a small area, in the initial part of the cave. One male, one female and seven juveniles were found on the left side of the river, on a small branch of a tree lying on the wet sand. Another male and female were found just on the opposite side of the river, on the wall, in copulation (Fig. <xref ref-type="fig" rid="F10">10A</xref>).</p></tp:treatment-sec><tp:treatment-sec sec-type="distribution" id="SECID0EKRBI"><title>Distribution.</title><p>So far, known only from its type locality, the Cerjanska Cave, Serbia (Fig. <xref ref-type="fig" rid="F18">18</xref>).</p></tp:treatment-sec><tp:treatment-sec sec-type="remarks" id="SECID0EURBI"><title>Remarks.</title><p>This is the first representative of the family <tp:taxon-name><tp:taxon-name-part taxon-name-part-type="family">Trichopolydesmidae</tp:taxon-name-part></tp:taxon-name> in Serbia.</p></tp:treatment-sec><tp:treatment-sec><!--Section generated to contain objects referenced in tp:taxon-treatment.--><fig id="F17" position="float" orientation="portrait"><object-id xmlns:xlink="http://www.w3.org/1999/xlink" content-type="doi" xlink:type="simple">10.3897/zookeys.1097.83916.figure17</object-id><object-id xmlns:xlink="http://www.w3.org/1999/xlink" content-type="arpha" xlink:type="simple">CBC24F0D-2B70-53E7-BB6A-9F890556EEA1</object-id><label>Figure 17.</label><caption><p><tp:taxon-name><tp:taxon-name-part taxon-name-part-type="genus" reg="Gonopods">Gonopods</tp:taxon-name-part></tp:taxon-name> of cavernicolous <tp:taxon-name><tp:taxon-name-part taxon-name-part-type="family">Trichopolydesmidae</tp:taxon-name-part></tp:taxon-name> from the Carpathian-Balkan arch and Rhodopes <bold>A–C</bold><italic><tp:taxon-name><tp:taxon-name-part taxon-name-part-type="genus" reg="Bacillidesmus">Bacillidesmus</tp:taxon-name-part><tp:taxon-name-part taxon-name-part-type="species" reg="filiformis">filiformis</tp:taxon-name-part></tp:taxon-name></italic> (Latzel, 1884) lectotype ♂ (NHWM MY3754) <bold>A</bold> after <xref ref-type="bibr" rid="B4">Attems (1898)</xref><bold>B</bold> ?left gonopod, ?mesal view, after <xref ref-type="bibr" rid="B8">Attems (1940)</xref><bold>C</bold> ?left gonopod, ?mesal view, present study <bold>D</bold><italic><tp:taxon-name><tp:taxon-name-part taxon-name-part-type="genus" reg="Banatodesmus">Banatodesmus</tp:taxon-name-part><tp:taxon-name-part taxon-name-part-type="species" reg="jeanneli">jeanneli</tp:taxon-name-part></tp:taxon-name></italic> (Tabacaru, 1980) syntype ♂, right gonopod, mesal view, after <xref ref-type="bibr" rid="B58">Tabacaru (1980)</xref><bold>E, F</bold><italic><tp:taxon-name><tp:taxon-name-part taxon-name-part-type="genus" reg="Napocodesmus">Napocodesmus</tp:taxon-name-part><tp:taxon-name-part taxon-name-part-type="species" reg="florentzae">florentzae</tp:taxon-name-part></tp:taxon-name></italic> Tabacaru, 1975 holotype ♂, right gonopod, mesal and anterior views, respectively, after <xref ref-type="bibr" rid="B57">Tabacaru (1975)</xref><bold>G, H</bold><italic><tp:taxon-name><tp:taxon-name-part taxon-name-part-type="genus" reg="Trichopolydesmus">Trichopolydesmus</tp:taxon-name-part><tp:taxon-name-part taxon-name-part-type="species" reg="eremitis">eremitis</tp:taxon-name-part></tp:taxon-name></italic> Verhoeff, 1898 ♂ from Cloşani cave, right gonopod, antero-mesal and mesal views, respectively, after <xref ref-type="bibr" rid="B14">Ceuca (1958)</xref><bold>I</bold><italic><tp:taxon-name><tp:taxon-name-part taxon-name-part-type="genus" reg="Balkanodesminus">Balkanodesminus</tp:taxon-name-part><tp:taxon-name-part taxon-name-part-type="species" reg="bulgaricus">bulgaricus</tp:taxon-name-part></tp:taxon-name></italic> (Strasser, 1962) gen. nov., comb. nov. ♂ from Ponora Cave (<named-content xmlns:xlink="http://www.w3.org/1999/xlink" content-type="dwc:institutional_code" xlink:title="National Museum of Natural History, Bulgarian Academy of Sciences" xlink:href="http://grbio.org/institution/bulgarian-academy-sciences" xlink:type="simple">NMNHS</named-content>-10813), left gonopod, mesal view <bold>J</bold><italic><tp:taxon-name><tp:taxon-name-part taxon-name-part-type="genus" reg="Balkanodesminus">Balkanodesminus</tp:taxon-name-part><tp:taxon-name-part taxon-name-part-type="species" reg="serbicus">serbicus</tp:taxon-name-part></tp:taxon-name></italic> gen. nov. et sp. nov. paratype ♂ (<named-content xmlns:xlink="http://www.w3.org/1999/xlink" content-type="dwc:institutional_code" xlink:title="Naturhistorisches Museum Wien" xlink:href="http://grbio.org/institution/naturhistorisches-museum-wien-0" xlink:type="simple">NHMW</named-content> MY10263), left gonopod, mesal view <bold>K</bold><italic><tp:taxon-name><tp:taxon-name-part taxon-name-part-type="genus" reg="Rhodopodesmus">Rhodopodesmus</tp:taxon-name-part><tp:taxon-name-part taxon-name-part-type="species" reg="niveus">niveus</tp:taxon-name-part></tp:taxon-name></italic> gen. nov. et sp. nov. holotype ♂ (<named-content xmlns:xlink="http://www.w3.org/1999/xlink" content-type="dwc:institutional_code" xlink:title="National Museum of Natural History, Bulgarian Academy of Sciences" xlink:href="http://grbio.org/institution/bulgarian-academy-sciences" xlink:type="simple">NMNHS</named-content>-10823), left gonopod, mesal view <bold>L</bold><italic><tp:taxon-name><tp:taxon-name-part taxon-name-part-type="genus" reg="Balkanodesminus">Balkanodesminus</tp:taxon-name-part><tp:taxon-name-part taxon-name-part-type="species" reg="dentatus">dentatus</tp:taxon-name-part></tp:taxon-name></italic> (Strasser, 1966a) gen. nov., comb. nov., stat. nov. syntype ♂, right gonopod, mesal view, after <xref ref-type="bibr" rid="B54">Strasser (1966a)</xref><bold>M</bold><italic><tp:taxon-name><tp:taxon-name-part taxon-name-part-type="genus" reg="Balkanodesminus">Balkanodesminus</tp:taxon-name-part><tp:taxon-name-part taxon-name-part-type="species" reg="dentatoides">dentatoides</tp:taxon-name-part></tp:taxon-name></italic> gen. nov. et sp. nov. paratype ♂ (<named-content xmlns:xlink="http://www.w3.org/1999/xlink" content-type="dwc:institutional_code" xlink:title="Naturhistorisches Museum Wien" xlink:href="http://grbio.org/institution/naturhistorisches-museum-wien-0" xlink:type="simple">NHMW</named-content> MY10258), right gonopod, mesal view <bold>N</bold><italic><tp:taxon-name><tp:taxon-name-part taxon-name-part-type="genus" reg="Balkanodesminus">Balkanodesminus</tp:taxon-name-part><tp:taxon-name-part taxon-name-part-type="species" reg="dentatoides">dentatoides</tp:taxon-name-part></tp:taxon-name></italic> gen. nov. et sp. nov. ♂ from Sopotska Cave (<named-content xmlns:xlink="http://www.w3.org/1999/xlink" content-type="dwc:institutional_code" xlink:title="Naturhistorisches Museum Wien" xlink:href="http://grbio.org/institution/naturhistorisches-museum-wien-0" xlink:type="simple">NHMW</named-content> MY10267), left gonopod, mesal view. Scale bars: 0.05 mm.</p></caption><graphic xmlns:xlink="http://www.w3.org/1999/xlink" xlink:href="zookeys-1097-001-g017.jpg" position="float" orientation="portrait" xlink:type="simple" id="oo_674295.jpg"><uri content-type="original_file" xlink:type="simple">https://binary.pensoft.net/fig/674295</uri></graphic></fig><fig id="F18" position="float" orientation="portrait"><object-id xmlns:xlink="http://www.w3.org/1999/xlink" content-type="doi" xlink:type="simple">10.3897/zookeys.1097.83916.figure18</object-id><object-id xmlns:xlink="http://www.w3.org/1999/xlink" content-type="arpha" xlink:type="simple">7938CBA8-F18B-5A1F-863F-BF426F18A385</object-id><label>Figure 18.</label><caption><p>Distribution of cavernicolous <tp:taxon-name><tp:taxon-name-part taxon-name-part-type="family">Trichopolydesmidae</tp:taxon-name-part></tp:taxon-name> from the Carpathian-Balkan arch and the Rhodope Mountains.</p></caption><graphic xmlns:xlink="http://www.w3.org/1999/xlink" xlink:href="zookeys-1097-001-g018.jpg" position="float" orientation="portrait" xlink:type="simple" id="oo_674296.jpg"><uri content-type="original_file" xlink:type="simple">https://binary.pensoft.net/fig/674296</uri></graphic></fig></tp:treatment-sec><ref-list><ref id="B4"><mixed-citation xmlns:xlink="http://www.w3.org/1999/xlink" xlink:type="simple"><person-group><name name-style="western"><surname>Attems</surname><given-names>C</given-names></name></person-group> (<year>1898</year>) <article-title>System der Polydesmiden. I. Theil.</article-title><source>Denkschriften der Akademie der Wissenschaften Wien, mathematisch-naturwissenschaftliche Klassen,</source><volume>67</volume>: <fpage>221</fpage>–<lpage>482</lpage>. <ext-link xlink:type="simple" ext-link-type="uri" xlink:href="http://biodiversitylibrary.org/page/27925127">http://biodiversitylibrary.org/page/27925127</ext-link></mixed-citation></ref><ref id="B8"><mixed-citation xmlns:xlink="http://www.w3.org/1999/xlink" xlink:type="simple"><person-group><name name-style="western"><surname>Attems</surname><given-names>C</given-names></name></person-group> (<year>1940</year>) <article-title><tp:taxon-name><tp:taxon-name-part taxon-name-part-type="subphylum">Myriapoda</tp:taxon-name-part></tp:taxon-name> 3. <tp:taxon-name><tp:taxon-name-part taxon-name-part-type="superfamily">Polydesmoidea</tp:taxon-name-part></tp:taxon-name> III. Fam. <tp:taxon-name><tp:taxon-name-part taxon-name-part-type="family">Polydesmidae</tp:taxon-name-part></tp:taxon-name>, <tp:taxon-name><tp:taxon-name-part taxon-name-part-type="family">Vanhoeffeniidae</tp:taxon-name-part></tp:taxon-name>, <tp:taxon-name><tp:taxon-name-part taxon-name-part-type="family">Cryptodesmidae</tp:taxon-name-part></tp:taxon-name>, <tp:taxon-name><tp:taxon-name-part taxon-name-part-type="family">Oniscodesmidae</tp:taxon-name-part></tp:taxon-name>, <tp:taxon-name><tp:taxon-name-part taxon-name-part-type="family">Sphaerotrichopidae</tp:taxon-name-part></tp:taxon-name>, <tp:taxon-name><tp:taxon-name-part taxon-name-part-type="family">Periodontodesmidae</tp:taxon-name-part></tp:taxon-name>, <tp:taxon-name><tp:taxon-name-part taxon-name-part-type="family">Rhachidesmidae</tp:taxon-name-part></tp:taxon-name>, <tp:taxon-name><tp:taxon-name-part taxon-name-part-type="family">Macellolophidae</tp:taxon-name-part></tp:taxon-name>, <tp:taxon-name><tp:taxon-name-part taxon-name-part-type="family">Pandirodesmidae</tp:taxon-name-part></tp:taxon-name>.</article-title><source>Das Tierreich</source><volume>70</volume>: <fpage>1</fpage>–<lpage>577</lpage>. <ext-link xlink:type="simple" ext-link-type="doi" xlink:href="10.1515/9783111609645">https://doi.org/10.1515/9783111609645</ext-link></mixed-citation></ref><ref id="B58"><mixed-citation xmlns:xlink="http://www.w3.org/1999/xlink" xlink:type="simple"><person-group><name name-style="western"><surname>Tabacaru</surname><given-names>I</given-names></name></person-group> (<year>1980</year>) <article-title><tp:taxon-name><tp:taxon-name-part taxon-name-part-type="genus">Trichopolydesmus</tp:taxon-name-part> (<tp:taxon-name-part taxon-name-part-type="subgenus">Banatodesmus</tp:taxon-name-part>) <tp:taxon-name-part taxon-name-part-type="species">jeanneli</tp:taxon-name-part></tp:taxon-name> n. sg., n. sp.</article-title><source>Travaux de l'Institut de Spéologie “Émile Racovitza”</source><volume>24</volume>: <fpage>155</fpage>–<lpage>161</lpage>.</mixed-citation></ref><ref id="B57"><mixed-citation xmlns:xlink="http://www.w3.org/1999/xlink" xlink:type="simple"><person-group><name name-style="western"><surname>Tabacaru</surname><given-names>I</given-names></name></person-group> (<year>1975</year>) <article-title><italic><tp:taxon-name><tp:taxon-name-part taxon-name-part-type="genus">Napocodesmus</tp:taxon-name-part><tp:taxon-name-part taxon-name-part-type="species">florentzae</tp:taxon-name-part></tp:taxon-name></italic> n. sp.</article-title><source>Travaux de l'Institut de Spéologie “Émile Racovitza”</source><volume>14</volume>: <fpage>71</fpage>–<lpage>82</lpage>.</mixed-citation></ref><ref id="B14"><mixed-citation xmlns:xlink="http://www.w3.org/1999/xlink" xlink:type="simple"><person-group><name name-style="western"><surname>Ceuca</surname><given-names>T</given-names></name></person-group> (<year>1958</year>) <article-title>Contribuţii la cunoaşterea Diplopodelor din fauna R. P. Romîne. III. Diplopode cavernicole.</article-title><source>Studii şi Cercetări de Biologie</source><volume>2</volume>: <fpage>335</fpage>–<lpage>343</lpage>.</mixed-citation></ref><ref id="B54"><mixed-citation xmlns:xlink="http://www.w3.org/1999/xlink" xlink:type="simple"><person-group><name name-style="western"><surname>Strasser</surname><given-names>K</given-names></name></person-group> (<year>1966a</year>) <article-title>Über Diplopoden Bulgariens.</article-title><source>Annales Zoologici</source><volume>23</volume>(<issue>12</issue>): <fpage>325</fpage>–<lpage>385</lpage>.</mixed-citation></ref><ref id="B40"><mixed-citation xmlns:xlink="http://www.w3.org/1999/xlink" xlink:type="simple"><person-group><name name-style="western"><surname>Nešić</surname><given-names>D</given-names></name></person-group> (<year>2016</year>) <article-title>Provalija cave (Cerjanska cave), morphology and formation.</article-title> In: <person-group><name name-style="western"><surname>Nešić</surname><given-names>D</given-names></name><name name-style="western"><surname>Jović</surname><given-names>D</given-names></name></person-group> (<role>Eds</role>) <issue-title>Natural monument Cerjanska Cave.</issue-title><source>Surroundings, Natural History, Protection. Institute for Nature Conservation in Niš, Niš, Serbia</source>, <fpage>47</fpage>–<lpage>62</lpage>.</mixed-citation></ref><ref id="B41"><mixed-citation xmlns:xlink="http://www.w3.org/1999/xlink" xlink:type="simple"><person-group><name name-style="western"><surname>Pavićević</surname><given-names>D</given-names></name><name name-style="western"><surname>Zatezalo</surname><given-names>A</given-names></name><name name-style="western"><surname>Popović</surname><given-names>M</given-names></name></person-group> (<year>2016</year>) <article-title>Biospeleological research of Cerjanska Cave and the northern part of Kalafat area.</article-title> In: <person-group><name name-style="western"><surname>Nešić</surname><given-names>D</given-names></name><name name-style="western"><surname>Jović</surname><given-names>D</given-names></name></person-group> (<role>Eds</role>) <issue-title>Natural monument Cerjanska Cave.</issue-title><source>Surroundings, Natural History, Protection. Institute for Nature Conservation in Niš, Niš, Serbia</source>, <fpage>90</fpage>–<lpage>99</lpage>.</mixed-citation></ref><ref id="B37"><mixed-citation xmlns:xlink="http://www.w3.org/1999/xlink" xlink:type="simple"><person-group><name name-style="western"><surname>Makarov</surname><given-names>SE</given-names></name><name name-style="western"><surname>Ćurčić</surname><given-names>BPM</given-names></name><name name-style="western"><surname>Milinčić</surname><given-names>M</given-names></name><name name-style="western"><surname>Pecelj</surname><given-names>MM</given-names></name><name name-style="western"><surname>Antić</surname><given-names>DŽ</given-names></name><name name-style="western"><surname>Mitić</surname><given-names>BM</given-names></name></person-group> (<year>2012</year>) <article-title>A new genus and species of the family <tp:taxon-name><tp:taxon-name-part taxon-name-part-type="family">Anthroleucosomatidae</tp:taxon-name-part></tp:taxon-name> from Serbia (<tp:taxon-name><tp:taxon-name-part taxon-name-part-type="subphylum">Myriapoda</tp:taxon-name-part></tp:taxon-name>, <tp:taxon-name><tp:taxon-name-part taxon-name-part-type="class">Diplopoda</tp:taxon-name-part></tp:taxon-name>, <tp:taxon-name><tp:taxon-name-part taxon-name-part-type="order">Chordeumatida</tp:taxon-name-part></tp:taxon-name>).</article-title><source>Archives of Biological Sciences</source><volume>64</volume>(<issue>2</issue>): <fpage>793</fpage>–<lpage>798</lpage>. <ext-link xlink:type="simple" ext-link-type="doi" xlink:href="10.2298/ABS1202793M">https://doi.org/10.2298/ABS1202793M</ext-link></mixed-citation></ref></ref-list></tp:taxon-treatment>
