# Supplementary material for: ﻿A review of the cavernicolous Trichopolydesmidae (Diplopoda, Polydesmida) from the Carpathian-Balkan arch and the Rhodope Mountains, with descriptions of two new genera and three new species
Source: Zookeys. 2022 Apr 19;1097:1–46. doi: 10.3897/zookeys.1097.83916 (PMC9043006; doi:10.3897/zookeys.1097.83916)
Supplement: XML Treatment for Rhodopodesmus niveus [file zookeys.1097.83916-treatment15.xml]

<!DOCTYPE tp:taxon-treatment
  PUBLIC "-//TaxonX//DTD Taxonomic Treatment Publishing DTD v0 20100105//EN" "tax-treatment-NSO.dtd">
<tp:taxon-treatment xmlns:tp="http://www.plazi.org/taxpub"><tp:treatment-meta><kwd-group><label>Taxon classification</label><kwd>
                  <named-content content-type="kingdom">Animalia</named-content>
                </kwd><kwd>
                  <named-content content-type="order">Polydesmida</named-content>
                </kwd><kwd>
                  <named-content content-type="family">Trichopolydesmidae</named-content>
                </kwd></kwd-group><mixed-citation publication-type="journal"><person-group><name><surname>Antić</surname><given-names>Dragan</given-names></name><name><surname>Vagalinski</surname><given-names>Boyan</given-names></name><name><surname>Stoev</surname><given-names>Pavel</given-names></name><name><surname>Akkari</surname><given-names>Nesrine</given-names></name></person-group><article-title>﻿A review of the cavernicolous <tp:taxon-name><tp:taxon-name-part taxon-name-part-type="family">Trichopolydesmidae</tp:taxon-name-part></tp:taxon-name> (<tp:taxon-name><tp:taxon-name-part taxon-name-part-type="class">Diplopoda</tp:taxon-name-part></tp:taxon-name>, <tp:taxon-name><tp:taxon-name-part taxon-name-part-type="order">Polydesmida</tp:taxon-name-part></tp:taxon-name>) from the Carpathian-Balkan arch and the Rhodope Mountains, with descriptions of two new genera and three new species</article-title><source>Zookeys</source><day>19</day><month>04</month><year>2022</year><volume>1097</volume><fpage>1</fpage><lpage>46</lpage><pub-id pub-id-type="doi">10.3897/zookeys.1097.83916</pub-id></mixed-citation></tp:treatment-meta><tp:nomenclature><label>﻿</label><tp:taxon-name>
                <object-id xmlns:xlink="http://www.w3.org/1999/xlink" content-type="arpha" xlink:type="simple">B925ACBE-B25B-532F-A3DC-5C4A5F3C16EA</object-id>
                <tp:taxon-name-part taxon-name-part-type="genus" reg="Rhodopodesmus">Rhodopodesmus</tp:taxon-name-part>
                <tp:taxon-name-part taxon-name-part-type="species" reg="niveus">niveus</tp:taxon-name-part>
                <object-id xmlns:xlink="http://www.w3.org/1999/xlink" content-type="zoobank" xlink:type="simple">http://zoobank.org/CC18A689-89BD-4197-922D-9CB3D8B3EA77</object-id>
              </tp:taxon-name><tp:taxon-authority>gen. nov. et</tp:taxon-authority><tp:taxon-status xmlns:xlink="http://www.w3.org/1999/xlink" xlink:type="simple">sp. nov.</tp:taxon-status><xref ref-type="fig" rid="F14">Figs 14</xref><xref ref-type="fig" rid="F15">, 15</xref><xref ref-type="fig" rid="F16">, 16</xref><xref ref-type="fig" rid="F17">, 17K</xref><xref ref-type="fig" rid="F18">, 18</xref><tp:nomenclature-citation-list><tp:nomenclature-citation><tp:taxon-name>
                    <tp:taxon-name-part taxon-name-part-type="genus" reg="Bacillidesmus">Bacillidesmus</tp:taxon-name-part>
                  </tp:taxon-name><comment>sp. nov.—<xref ref-type="bibr" rid="B62">Vagalinski and Stoev 2011</xref>: 135.</comment></tp:nomenclature-citation><tp:nomenclature-citation><tp:taxon-name>
                    <tp:taxon-name-part taxon-name-part-type="genus" reg="Bacillidesmus">Bacillidesmus</tp:taxon-name-part>
                  </tp:taxon-name><comment>sp. [nov.]—<xref ref-type="bibr" rid="B10">Beron 2015</xref>: 80.</comment></tp:nomenclature-citation></tp:nomenclature-citation-list></tp:nomenclature><tp:treatment-sec sec-type="diagnosis" id="SECID0E1XBI"><title>Diagnosis.</title><p>As for the monospecific genus.</p></tp:treatment-sec><tp:treatment-sec sec-type="Name" id="SECID0E6XBI"><title>Name.</title><p>The specific name is a Latin adjective; <italic>niveus</italic> refers to the snow-white body color of the living specimens. Furthermore, the name of the type locality, cave Snezhanka, in Bulgarian means Snow White, the heroine from the fairy tale of the Brothers Grimm.</p></tp:treatment-sec><tp:treatment-sec sec-type="material" id="SECID0EHYBI"><title>Material examined.</title><p><bold><italic>Holotype</italic></bold> ♂ (<named-content xmlns:xlink="http://www.w3.org/1999/xlink" content-type="dwc:institutional_code" xlink:title="National Museum of Natural History, Bulgarian Academy of Sciences" xlink:href="http://grbio.org/institution/bulgarian-academy-sciences" xlink:type="simple">NMNHS</named-content>-10823), Bulgaria, Pazardzhik District, Peshtera Municipality, Peshtera, Snezhanka Cave, N 42.00222, E 24.27764, 26.X.2020, leg. D. Antić &amp; B. Vagalinski.</p><p><bold><italic>Paratypes</italic>.</bold> 3 ♀♀ (one used for <abbrev xmlns:xlink="http://www.w3.org/1999/xlink" xlink:title="Scanning electron microscopy" id="ABBRID0E4YBI" xlink:type="simple">SEM</abbrev>, <named-content xmlns:xlink="http://www.w3.org/1999/xlink" content-type="dwc:institutional_code" xlink:title="National Museum of Natural History, Bulgarian Academy of Sciences" xlink:href="http://grbio.org/institution/bulgarian-academy-sciences" xlink:type="simple">NMNHS</named-content>-10824–10826), same data as for holotype; 1 ♀ (used for <abbrev xmlns:xlink="http://www.w3.org/1999/xlink" xlink:title="Scanning electron microscopy" id="ABBRID0EFZBI" xlink:type="simple">SEM</abbrev>, <named-content xmlns:xlink="http://www.w3.org/1999/xlink" content-type="dwc:institutional_code" xlink:title="Naturhistorisches Museum Wien" xlink:href="http://grbio.org/institution/naturhistorisches-museum-wien-0" xlink:type="simple">NHMW</named-content> MY10259) same data as for holotype.</p></tp:treatment-sec><tp:treatment-sec sec-type="material" id="SECID0ENZBI"><title>Additional material.</title><p>1 ♂ (fragments, one gonopod available, <named-content xmlns:xlink="http://www.w3.org/1999/xlink" content-type="dwc:institutional_code" xlink:title="National Museum of Natural History, Bulgarian Academy of Sciences" xlink:href="http://grbio.org/institution/bulgarian-academy-sciences" xlink:type="simple">NMNHS</named-content>-10827), 1 ♀ (fragments, <named-content xmlns:xlink="http://www.w3.org/1999/xlink" content-type="dwc:institutional_code" xlink:title="National Museum of Natural History, Bulgarian Academy of Sciences" xlink:href="http://grbio.org/institution/bulgarian-academy-sciences" xlink:type="simple">NMNHS</named-content>-10828), both fragments, 1 whole juvenile (<named-content xmlns:xlink="http://www.w3.org/1999/xlink" content-type="dwc:institutional_code" xlink:title="National Museum of Natural History, Bulgarian Academy of Sciences" xlink:href="http://grbio.org/institution/bulgarian-academy-sciences" xlink:type="simple">NMNHS</named-content>-10829), same cave but 18.IX.2005, leg. P. Beron.</p></tp:treatment-sec><tp:treatment-sec sec-type="description" id="SECID0E6ZBI"><title>Description.</title><p><bold><italic>Number of body rings and measurements</italic></bold>: Body with 19 rings (including telson) in adults, moniliform (Fig. <xref ref-type="fig" rid="F14">14</xref>). Holotype male 5.3 mm long, width of midbody pro- and metazonae 0.35 mm and 0.50 mm, respectively. Paratype females 4.3–5.4 mm long, width of midbody pro- and metazonae 0.35–0.40 mm and 0.45–0.60 mm, respectively.</p><fig id="F14" position="float" orientation="portrait"><object-id xmlns:xlink="http://www.w3.org/1999/xlink" content-type="doi" xlink:type="simple">10.3897/zookeys.1097.83916.figure14</object-id><object-id xmlns:xlink="http://www.w3.org/1999/xlink" content-type="arpha" xlink:type="simple">8D1C5D03-75FB-5E9E-93C4-485A45A52940</object-id><label>Figure 14.</label><caption><p><italic><tp:taxon-name><tp:taxon-name-part taxon-name-part-type="genus" reg="Rhodopodesmus">Rhodopodesmus</tp:taxon-name-part><tp:taxon-name-part taxon-name-part-type="species" reg="niveus">niveus</tp:taxon-name-part></tp:taxon-name></italic> gen. nov. et sp. nov., holotype ♂ (<bold>A–D</bold>, <named-content xmlns:xlink="http://www.w3.org/1999/xlink" content-type="dwc:institutional_code" xlink:title="National Museum of Natural History, Bulgarian Academy of Sciences" xlink:href="http://grbio.org/institution/bulgarian-academy-sciences" xlink:type="simple">NMNHS</named-content>-10823) and paratype ♀ (<bold>E</bold>, <named-content xmlns:xlink="http://www.w3.org/1999/xlink" content-type="dwc:institutional_code" xlink:title="Naturhistorisches Museum Wien" xlink:href="http://grbio.org/institution/naturhistorisches-museum-wien-0" xlink:type="simple">NHMW</named-content> MY10259) habitus <bold>A</bold> in situ, dorsal view (photo H. Reip) <bold>B</bold> lateral view <bold>C</bold> anterior part of body, lateral view <bold>D</bold> posterior part of body, lateral view <bold>E</bold> lateral view. Scale bars: 0.5 mm.</p></caption><graphic xmlns:xlink="http://www.w3.org/1999/xlink" xlink:href="zookeys-1097-001-g014.jpg" position="float" orientation="portrait" xlink:type="simple" id="oo_674292.jpg"><uri content-type="original_file" xlink:type="simple">https://binary.pensoft.net/fig/674292</uri></graphic></fig><p><bold><italic>Coloration</italic></bold>: Living animals snow white (Fig. <xref ref-type="fig" rid="F14">14A</xref>), slightly translucent. Yellowish in alcohol (Fig. <xref ref-type="fig" rid="F14">14B–E</xref>).</p><p><bold><italic>Head</italic></bold>: Broader than collum, setose; epicranial suture poorly developed; isthmus between antennae ≈ 1.7 × broader than diameter of antennal socket (Fig. <xref ref-type="fig" rid="F15">15A, D</xref>). Labrum with three labral teeth, and with 3+3 labral and five supralabral setae (Fig. <xref ref-type="fig" rid="F15">15A</xref>). Gnathochilarium without peculiarities. Antennae rather short, clavate (Figs <xref ref-type="fig" rid="F14">14A, C</xref>, <xref ref-type="fig" rid="F15">15B, C</xref>). Antennomere length 6 &gt; 2 = 3 = 4 &gt; 5 &gt; 7 = 1. Antennae 0.8 mm long in holotype male; length/breadth ratios of antennomeres 1–7: 1 (1), 2 (2), 3 (2), 4 (2), 5 (1), 6 (1.5) and 7 (1). Antennomere 6 with four sensilla trichodea and with strongly developed disto-dorsal pit with numerous long sensilla basiconica partially exposed outside the pit (Fig. <xref ref-type="fig" rid="F15">15C</xref>). Antennomere 7 with one sensillum trichoideum and a small bulge with three sensilla basiconica spiniformia (Fig. <xref ref-type="fig" rid="F15">15B, C</xref>). Four apical cones (Fig. <xref ref-type="fig" rid="F15">15C</xref>).</p><fig id="F15" position="float" orientation="portrait"><object-id xmlns:xlink="http://www.w3.org/1999/xlink" content-type="doi" xlink:type="simple">10.3897/zookeys.1097.83916.figure15</object-id><object-id xmlns:xlink="http://www.w3.org/1999/xlink" content-type="arpha" xlink:type="simple">7C91533A-9FB2-5D28-B0CF-868A4DD776C7</object-id><label>Figure 15.</label><caption><p><italic><tp:taxon-name><tp:taxon-name-part taxon-name-part-type="genus" reg="Rhodopodesmus">Rhodopodesmus</tp:taxon-name-part><tp:taxon-name-part taxon-name-part-type="species" reg="niveus">niveus</tp:taxon-name-part></tp:taxon-name></italic> gen. nov. et sp. nov., paratype ♀ habitus (<named-content xmlns:xlink="http://www.w3.org/1999/xlink" content-type="dwc:institutional_code" xlink:title="Naturhistorisches Museum Wien" xlink:href="http://grbio.org/institution/naturhistorisches-museum-wien-0" xlink:type="simple">NHMW</named-content> MY10259) <bold>A</bold> head, anterior view <bold>B</bold> right antenna, lateral view <bold>C</bold> tip of right antenna, dorsal view (arrow indicates small bulge with sensilla basiconica spiniformia) <bold>D</bold> anterior part of body, dorsal view <bold>E</bold> body rings 8 and 9, dorsal view <bold>F</bold> anterior part of body, dorso-lateral view <bold>G</bold> right ozopore 9, lateral view <bold>H, I</bold> body rings 17–19, dorsal and lateral views, respectively <bold>J</bold> body rings 8–10. Scale bars: 0.1 mm (<bold>A, B, D–F, H–J</bold>), 0.05 mm (<bold>C</bold>), 0.02 mm (<bold>G</bold>).</p></caption><graphic xmlns:xlink="http://www.w3.org/1999/xlink" xlink:href="zookeys-1097-001-g015.jpg" position="float" orientation="portrait" xlink:type="simple" id="oo_674293.jpg"><uri content-type="original_file" xlink:type="simple">https://binary.pensoft.net/fig/674293</uri></graphic></fig><p><bold><italic>Collum</italic></bold>: Semi-circular, with one or two lateral incisions and ≈ 6 irregular rows of medium sized and trichoid setae (Fig. <xref ref-type="fig" rid="F15">15D, F</xref>).</p><p><bold><italic>Body rings</italic></bold>: Tegument shining, texture alveolate, reticulate and scaly. Rings densely setose (Fig. <xref ref-type="fig" rid="F14">14B–E</xref>). Setae medium sized and trichoid, originating from small tubercules (Fig. <xref ref-type="fig" rid="F15">15D–F, H–J</xref>). Posteriormost tubercules mostly with a small thorn (Fig. <xref ref-type="fig" rid="F15">15E</xref>). Rings 2–4 with ≈ 4 rows of setae (Fig. <xref ref-type="fig" rid="F15">15D, F</xref>). Rings 5–18 with ≈ 6–8 irregular rows of setae (Fig. <xref ref-type="fig" rid="F15">15D–F, H–J</xref>). Paraterga serrated, with 5–7 teeth (Fig. <xref ref-type="fig" rid="F15">15E, H</xref>). Pore formula normal: 5, 7, 9, 10, 12, 13, 15–18. Poriferous metazonae with enlarged posterolateral cone bearing an ozopore and three medium-sized setae (Fig. <xref ref-type="fig" rid="F15">15G</xref>). Epiproct triangular in dorsal view, directed slightly caudoventrad (Fig. <xref ref-type="fig" rid="F15">15H, I</xref>). Paraprocts semi-spherical, each with two long setae originating from small tubercules and ≈ 10 shorter setae without tubercules (Fig. <xref ref-type="fig" rid="F15">15I</xref>). Hypoproct trapeziform, with two long distal setae and numerous shorter setae throughout (Fig. <xref ref-type="fig" rid="F15">15I</xref>). Sterna unmodified, poorly setose. Pleurosternal carinae absent, only a few small teeth present on rings 2 and 3 (Fig. <xref ref-type="fig" rid="F15">15F</xref>). Gonopod aperture large, subsemi-circular.</p><p><bold><italic>Walking legs</italic></bold>: Legs 1–3 in males with swollen femur, especially femur 2; coxa 2 with a short mesal apophysis (cf. <xref ref-type="bibr" rid="B54">Strasser 1966a</xref>: 341, fig. 13). No other peculiarities.</p><p><bold><italic><tp:taxon-name><tp:taxon-name-part taxon-name-part-type="genus" reg="Gonopods">Gonopods</tp:taxon-name-part></tp:taxon-name></italic></bold> (Figs <xref ref-type="fig" rid="F16">16</xref>, <xref ref-type="fig" rid="F17">17K</xref>): Coxa (<abbrev xmlns:xlink="http://www.w3.org/1999/xlink" xlink:title="coxa" id="ABBRID0E6BCI" xlink:type="simple">cx</abbrev>) large, semi-circular in ventral view, with deep gonocoel mesally; anterior third much lower than rest of coxa, shield-like, thus lateral, swollen and alveolate part rectangular in lateral view; with ≈ 15 setae. Cannula (ca) long, C-shaped. Telopodite long compared to coxa, consisting of a transverse, setose prefemorite (<abbrev xmlns:xlink="http://www.w3.org/1999/xlink" xlink:title="prefemorite" id="ABBRID0EDCCI" xlink:type="simple">pf</abbrev>) and more or less C-shaped (in lateral and mesal views) acropodite (a) longitudinally divided in distal half into two branches, solenomeral branch (sb) and solenophore (<abbrev xmlns:xlink="http://www.w3.org/1999/xlink" xlink:title="solenophore" id="ABBRID0EHCCI" xlink:type="simple">sph</abbrev>). Solenomeral branch positioned mesally, transversely divided into three processes, besides solenomere (s) and distal solenomeral process (dsp), there is an additional, proximal solenomeral process (psp), more or less spatulate and forming C-shaped rift with solenomere. Both solenomere (s) and distal solenomeral process (dsp) long, slender, of same length, forming acute angle at bifurcation. Solenophore (<abbrev xmlns:xlink="http://www.w3.org/1999/xlink" xlink:title="solenophore" id="ABBRID0ELCCI" xlink:type="simple">sph</abbrev>) longer than solenomeral branch, characterized by a lateral lamella (ll) and a distal projection (dp). Lateral lamella (ll) with triangular lobe. Distal projection (dp) long, thin and twisted. Seminal groove (<abbrev xmlns:xlink="http://www.w3.org/1999/xlink" xlink:title="seminal groove" id="ABBRID0EPCCI" xlink:type="simple">sg</abbrev>) starts from seminal fossa (<abbrev xmlns:xlink="http://www.w3.org/1999/xlink" xlink:title="seminal fossa" id="ABBRID0ETCCI" xlink:type="simple">sf</abbrev>) mesally on prefemorite, extends along mesal side of acropodite up to bifurcation of solenomeral branch and solenophore, then passes on lateral side of solenomeral branch, further proximally on solenomere, ending distally.</p><fig id="F16" position="float" orientation="portrait"><object-id xmlns:xlink="http://www.w3.org/1999/xlink" content-type="doi" xlink:type="simple">10.3897/zookeys.1097.83916.figure16</object-id><object-id xmlns:xlink="http://www.w3.org/1999/xlink" content-type="arpha" xlink:type="simple">CA3E2766-CC7A-5F9C-8378-5968B36FC4E4</object-id><label>Figure 16.</label><caption><p><italic><tp:taxon-name><tp:taxon-name-part taxon-name-part-type="genus" reg="Rhodopodesmus">Rhodopodesmus</tp:taxon-name-part><tp:taxon-name-part taxon-name-part-type="species" reg="niveus">niveus</tp:taxon-name-part></tp:taxon-name></italic> gen. nov. et sp. nov., holotype ♂ left gonopod (<named-content xmlns:xlink="http://www.w3.org/1999/xlink" content-type="dwc:institutional_code" xlink:title="National Museum of Natural History, Bulgarian Academy of Sciences" xlink:href="http://grbio.org/institution/bulgarian-academy-sciences" xlink:type="simple">NMNHS</named-content>-10823) <bold>A</bold> mesal view <bold>B</bold> lateral view <bold>C</bold> disto-lateral view <bold>D</bold> antero-lateral view <bold>E</bold> postero-distal view <bold>F</bold> anterior view. Abbreviations: <bold>a</bold> acropodite, <bold>ca</bold> cannula, <bold><abbrev xmlns:xlink="http://www.w3.org/1999/xlink" xlink:title="coxa" id="ABBRID0E6DCI" xlink:type="simple">cx</abbrev></bold> coxa, <bold>dp</bold> distal projection of solenophore, <bold>dsp</bold> distal solenomeral process, <bold>ll</bold> lamella of solenophore, <bold><abbrev xmlns:xlink="http://www.w3.org/1999/xlink" xlink:title="prefemorite" id="ABBRID0EKECI" xlink:type="simple">pf</abbrev></bold> prefemorite, <bold>psp</bold> proximal solenomeral process, <bold>s</bold> solenomere, <bold>sb</bold> solenomeral branch, <bold><abbrev xmlns:xlink="http://www.w3.org/1999/xlink" xlink:title="seminal fossa" id="ABBRID0EVECI" xlink:type="simple">sf</abbrev></bold> seminal fossa, <bold><abbrev xmlns:xlink="http://www.w3.org/1999/xlink" xlink:title="seminal groove" id="ABBRID0E1ECI" xlink:type="simple">sg</abbrev></bold> seminal groove, <bold><abbrev xmlns:xlink="http://www.w3.org/1999/xlink" xlink:title="solenophore" id="ABBRID0E6ECI" xlink:type="simple">sph</abbrev></bold> solenophore. Scale bars: 0.05 mm.</p></caption><graphic xmlns:xlink="http://www.w3.org/1999/xlink" xlink:href="zookeys-1097-001-g016.jpg" position="float" orientation="portrait" xlink:type="simple" id="oo_674294.jpg"><uri content-type="original_file" xlink:type="simple">https://binary.pensoft.net/fig/674294</uri></graphic></fig></tp:treatment-sec><tp:treatment-sec sec-type="habitat" id="SECID0EIFCI"><title>Habitat.</title><p>Snezhanka Cave consists of a single gallery forming six distinct halls with total length of 348 m. The entrance is located at 865 m a.s.l. The cave is rich in diverse sinter formations and sinter ponds. It was established as a natural monument in 1961, and has served as show cave since 1968 (<xref ref-type="bibr" rid="B42">Petrov and Stoev 2007</xref>). Most of the cave’s invertebrate fauna known at present includes either trogloxenes or troglophiles (<xref ref-type="bibr" rid="B10">Beron 2015</xref>), with the exception of the local endemic <italic><tp:taxon-name><tp:taxon-name-part taxon-name-part-type="genus" reg="Paralovricia">Paralovricia</tp:taxon-name-part><tp:taxon-name-part taxon-name-part-type="species" reg="beroni">beroni</tp:taxon-name-part></tp:taxon-name></italic> Giachino, Guéorguiev &amp; Vailati, 2011 (<tp:taxon-name><tp:taxon-name-part taxon-name-part-type="order">Coleoptera</tp:taxon-name-part></tp:taxon-name>, <tp:taxon-name><tp:taxon-name-part taxon-name-part-type="family">Carabidae</tp:taxon-name-part></tp:taxon-name>), which is considered a probable hypogean, although not typical troglobitic species (<xref ref-type="bibr" rid="B18">Giachino et al. 2011</xref>). Another myriapod known from this cave is <italic><tp:taxon-name><tp:taxon-name-part taxon-name-part-type="genus" reg="Lithobius">Lithobius</tp:taxon-name-part><tp:taxon-name-part taxon-name-part-type="species" reg="lakatnicensis">lakatnicensis</tp:taxon-name-part></tp:taxon-name></italic> Verhoeff, 1926.</p><fig id="F17" position="float" orientation="portrait"><object-id xmlns:xlink="http://www.w3.org/1999/xlink" content-type="doi" xlink:type="simple">10.3897/zookeys.1097.83916.figure17</object-id><object-id xmlns:xlink="http://www.w3.org/1999/xlink" content-type="arpha" xlink:type="simple">CBC24F0D-2B70-53E7-BB6A-9F890556EEA1</object-id><label>Figure 17.</label><caption><p><tp:taxon-name><tp:taxon-name-part taxon-name-part-type="genus" reg="Gonopods">Gonopods</tp:taxon-name-part></tp:taxon-name> of cavernicolous <tp:taxon-name><tp:taxon-name-part taxon-name-part-type="family">Trichopolydesmidae</tp:taxon-name-part></tp:taxon-name> from the Carpathian-Balkan arch and Rhodopes <bold>A–C</bold><italic><tp:taxon-name><tp:taxon-name-part taxon-name-part-type="genus" reg="Bacillidesmus">Bacillidesmus</tp:taxon-name-part><tp:taxon-name-part taxon-name-part-type="species" reg="filiformis">filiformis</tp:taxon-name-part></tp:taxon-name></italic> (Latzel, 1884) lectotype ♂ (NHWM MY3754) <bold>A</bold> after <xref ref-type="bibr" rid="B4">Attems (1898)</xref><bold>B</bold> ?left gonopod, ?mesal view, after <xref ref-type="bibr" rid="B8">Attems (1940)</xref><bold>C</bold> ?left gonopod, ?mesal view, present study <bold>D</bold><italic><tp:taxon-name><tp:taxon-name-part taxon-name-part-type="genus" reg="Banatodesmus">Banatodesmus</tp:taxon-name-part><tp:taxon-name-part taxon-name-part-type="species" reg="jeanneli">jeanneli</tp:taxon-name-part></tp:taxon-name></italic> (Tabacaru, 1980) syntype ♂, right gonopod, mesal view, after <xref ref-type="bibr" rid="B58">Tabacaru (1980)</xref><bold>E, F</bold><italic><tp:taxon-name><tp:taxon-name-part taxon-name-part-type="genus" reg="Napocodesmus">Napocodesmus</tp:taxon-name-part><tp:taxon-name-part taxon-name-part-type="species" reg="florentzae">florentzae</tp:taxon-name-part></tp:taxon-name></italic> Tabacaru, 1975 holotype ♂, right gonopod, mesal and anterior views, respectively, after <xref ref-type="bibr" rid="B57">Tabacaru (1975)</xref><bold>G, H</bold><italic><tp:taxon-name><tp:taxon-name-part taxon-name-part-type="genus" reg="Trichopolydesmus">Trichopolydesmus</tp:taxon-name-part><tp:taxon-name-part taxon-name-part-type="species" reg="eremitis">eremitis</tp:taxon-name-part></tp:taxon-name></italic> Verhoeff, 1898 ♂ from Cloşani cave, right gonopod, antero-mesal and mesal views, respectively, after <xref ref-type="bibr" rid="B14">Ceuca (1958)</xref><bold>I</bold><italic><tp:taxon-name><tp:taxon-name-part taxon-name-part-type="genus" reg="Balkanodesminus">Balkanodesminus</tp:taxon-name-part><tp:taxon-name-part taxon-name-part-type="species" reg="bulgaricus">bulgaricus</tp:taxon-name-part></tp:taxon-name></italic> (Strasser, 1962) gen. nov., comb. nov. ♂ from Ponora Cave (<named-content xmlns:xlink="http://www.w3.org/1999/xlink" content-type="dwc:institutional_code" xlink:title="National Museum of Natural History, Bulgarian Academy of Sciences" xlink:href="http://grbio.org/institution/bulgarian-academy-sciences" xlink:type="simple">NMNHS</named-content>-10813), left gonopod, mesal view <bold>J</bold><italic><tp:taxon-name><tp:taxon-name-part taxon-name-part-type="genus" reg="Balkanodesminus">Balkanodesminus</tp:taxon-name-part><tp:taxon-name-part taxon-name-part-type="species" reg="serbicus">serbicus</tp:taxon-name-part></tp:taxon-name></italic> gen. nov. et sp. nov. paratype ♂ (<named-content xmlns:xlink="http://www.w3.org/1999/xlink" content-type="dwc:institutional_code" xlink:title="Naturhistorisches Museum Wien" xlink:href="http://grbio.org/institution/naturhistorisches-museum-wien-0" xlink:type="simple">NHMW</named-content> MY10263), left gonopod, mesal view <bold>K</bold><italic><tp:taxon-name><tp:taxon-name-part taxon-name-part-type="genus" reg="Rhodopodesmus">Rhodopodesmus</tp:taxon-name-part><tp:taxon-name-part taxon-name-part-type="species" reg="niveus">niveus</tp:taxon-name-part></tp:taxon-name></italic> gen. nov. et sp. nov. holotype ♂ (<named-content xmlns:xlink="http://www.w3.org/1999/xlink" content-type="dwc:institutional_code" xlink:title="National Museum of Natural History, Bulgarian Academy of Sciences" xlink:href="http://grbio.org/institution/bulgarian-academy-sciences" xlink:type="simple">NMNHS</named-content>-10823), left gonopod, mesal view <bold>L</bold><italic><tp:taxon-name><tp:taxon-name-part taxon-name-part-type="genus" reg="Balkanodesminus">Balkanodesminus</tp:taxon-name-part><tp:taxon-name-part taxon-name-part-type="species" reg="dentatus">dentatus</tp:taxon-name-part></tp:taxon-name></italic> (Strasser, 1966a) gen. nov., comb. nov., stat. nov. syntype ♂, right gonopod, mesal view, after <xref ref-type="bibr" rid="B54">Strasser (1966a)</xref><bold>M</bold><italic><tp:taxon-name><tp:taxon-name-part taxon-name-part-type="genus" reg="Balkanodesminus">Balkanodesminus</tp:taxon-name-part><tp:taxon-name-part taxon-name-part-type="species" reg="dentatoides">dentatoides</tp:taxon-name-part></tp:taxon-name></italic> gen. nov. et sp. nov. paratype ♂ (<named-content xmlns:xlink="http://www.w3.org/1999/xlink" content-type="dwc:institutional_code" xlink:title="Naturhistorisches Museum Wien" xlink:href="http://grbio.org/institution/naturhistorisches-museum-wien-0" xlink:type="simple">NHMW</named-content> MY10258), right gonopod, mesal view <bold>N</bold><italic><tp:taxon-name><tp:taxon-name-part taxon-name-part-type="genus" reg="Balkanodesminus">Balkanodesminus</tp:taxon-name-part><tp:taxon-name-part taxon-name-part-type="species" reg="dentatoides">dentatoides</tp:taxon-name-part></tp:taxon-name></italic> gen. nov. et sp. nov. ♂ from Sopotska Cave (<named-content xmlns:xlink="http://www.w3.org/1999/xlink" content-type="dwc:institutional_code" xlink:title="Naturhistorisches Museum Wien" xlink:href="http://grbio.org/institution/naturhistorisches-museum-wien-0" xlink:type="simple">NHMW</named-content> MY10267), left gonopod, mesal view. Scale bars: 0.05 mm.</p></caption><graphic xmlns:xlink="http://www.w3.org/1999/xlink" xlink:href="zookeys-1097-001-g017.jpg" position="float" orientation="portrait" xlink:type="simple" id="oo_674295.jpg"><uri content-type="original_file" xlink:type="simple">https://binary.pensoft.net/fig/674295</uri></graphic></fig><p>All five recently collected specimens of <italic><tp:taxon-name><tp:taxon-name-part taxon-name-part-type="genus" reg="Rhodopodesmus">Rhodopodesmus</tp:taxon-name-part><tp:taxon-name-part taxon-name-part-type="species" reg="niveus">niveus</tp:taxon-name-part></tp:taxon-name></italic> gen. nov. et sp. nov. by D.A. and B.V. were found in the middle part of the cave at two spots, and all were in rotten wood.</p></tp:treatment-sec><tp:treatment-sec sec-type="distribution" id="SECID0ETNCI"><title>Distribution.</title><p>So far, known only from its type locality, the Snezhanka Cave, Bulgaria (see also under Remarks) (Fig. <xref ref-type="fig" rid="F18">18</xref>).</p><fig id="F18" position="float" orientation="portrait"><object-id xmlns:xlink="http://www.w3.org/1999/xlink" content-type="doi" xlink:type="simple">10.3897/zookeys.1097.83916.figure18</object-id><object-id xmlns:xlink="http://www.w3.org/1999/xlink" content-type="arpha" xlink:type="simple">7938CBA8-F18B-5A1F-863F-BF426F18A385</object-id><label>Figure 18.</label><caption><p>Distribution of cavernicolous <tp:taxon-name><tp:taxon-name-part taxon-name-part-type="family">Trichopolydesmidae</tp:taxon-name-part></tp:taxon-name> from the Carpathian-Balkan arch and the Rhodope Mountains.</p></caption><graphic xmlns:xlink="http://www.w3.org/1999/xlink" xlink:href="zookeys-1097-001-g018.jpg" position="float" orientation="portrait" xlink:type="simple" id="oo_674296.jpg"><uri content-type="original_file" xlink:type="simple">https://binary.pensoft.net/fig/674296</uri></graphic></fig></tp:treatment-sec><tp:treatment-sec sec-type="remarks" id="SECID0EPOCI"><title>Remarks.</title><p>As mentioned above, it seems that the most similar genus to <italic><tp:taxon-name><tp:taxon-name-part taxon-name-part-type="genus" reg="Rhodopodsemus">Rhodopodsemus</tp:taxon-name-part></tp:taxon-name></italic> gen. nov. is <italic><tp:taxon-name><tp:taxon-name-part taxon-name-part-type="genus" reg="Balkanodesminus">Balkanodesminus</tp:taxon-name-part></tp:taxon-name></italic> gen. nov., which makes sense due to their distributions. These two genera share not only similarities in certain habitus features but also in the gonopods. Both include small-bodied species with 19 rings in adults, with sensilla basiconica on antennomere 6 partially exposed outside the pit, hypoproct with more than two long distal setae and paraprocts with more than 2+2 long setae. The conformation of the gonopods is very similar, where the acropodite is longitudinally divided into two branches, with the solenomeral branch transversely divided into long and relatively slender solenomere and well-developed distal process in both genera. Based on this, both genera differ from other European <tp:taxon-name><tp:taxon-name-part taxon-name-part-type="family">Trichopolydesmidae</tp:taxon-name-part></tp:taxon-name>. However, in <italic><tp:taxon-name><tp:taxon-name-part taxon-name-part-type="genus" reg="Rhodopodesmus">Rhodopodesmus</tp:taxon-name-part></tp:taxon-name></italic> gen. nov. the solenomeral branch is trifid, where in addition to solenomere and distal process, in the base of this branch there is another, proximal process, which is more or less spatulate. These two genera also differ in some details of the gonopod coxa. <italic><tp:taxon-name><tp:taxon-name-part taxon-name-part-type="genus" reg="Rhodopodesmus">Rhodopodesmus</tp:taxon-name-part></tp:taxon-name></italic> gen. nov. has a very deep gonocoel, i.e., the anterior third of the coxa is much lower than the rest it, in the form of a shield, so that the rest of the coxa has a more or less rectangular shape laterally, while in <italic><tp:taxon-name><tp:taxon-name-part taxon-name-part-type="genus" reg="Balkanodesminus">Balkanodesminus</tp:taxon-name-part></tp:taxon-name></italic> gen. nov. it is semi-circular. Also, the coxa in <italic><tp:taxon-name><tp:taxon-name-part taxon-name-part-type="genus" reg="Rhodopodesmus">Rhodopodesmus</tp:taxon-name-part></tp:taxon-name></italic> gen. nov. has circa 15 setae, while the same in species of <italic><tp:taxon-name><tp:taxon-name-part taxon-name-part-type="genus" reg="Balkanodesminus">Balkanodesminus</tp:taxon-name-part></tp:taxon-name></italic> gen. nov. bears only 3.</p><p>It is worth mentioning that specimens of <italic><tp:taxon-name><tp:taxon-name-part taxon-name-part-type="genus" reg="Rhodopodesmus">Rhodopodesmus</tp:taxon-name-part></tp:taxon-name></italic> gen. nov. were found in two more caves in the Rhodopes, viz., one female in Dupkata (= Dupcheto) Cave near Rakitovo and one male and one female in Skoka Cave near Ribnovo. Unfortunately, the material from Skoka Cave (including one male) could not be relocated in <named-content xmlns:xlink="http://www.w3.org/1999/xlink" content-type="dwc:institutional_code" xlink:title="National Museum of Natural History, Bulgarian Academy of Sciences" xlink:href="http://grbio.org/institution/bulgarian-academy-sciences" xlink:type="simple">NMNHS</named-content> for this study, and we still do not know whether it is <italic><tp:taxon-name><tp:taxon-name-part taxon-name-part-type="genus" reg="Rhodopodesmus">R.</tp:taxon-name-part><tp:taxon-name-part taxon-name-part-type="species" reg="niveus">niveus</tp:taxon-name-part></tp:taxon-name></italic> gen. nov. et sp. nov. or a new species. The female from Dupkata Cave probably belongs to <italic><tp:taxon-name><tp:taxon-name-part taxon-name-part-type="genus" reg="Rhodopodesmus">R.</tp:taxon-name-part><tp:taxon-name-part taxon-name-part-type="species" reg="niveus">niveus</tp:taxon-name-part></tp:taxon-name></italic> gen. nov. et sp. nov. considering its proximity to the type locality of this species. Both localities are mapped (Fig. <xref ref-type="fig" rid="F18">18</xref>, yellow squares), and already noted under <italic><tp:taxon-name><tp:taxon-name-part taxon-name-part-type="genus" reg="Bacillidesmus">Bacillidesmus</tp:taxon-name-part></tp:taxon-name></italic> sp. nov. by <xref ref-type="bibr" rid="B62">Vagalinski and Stoev (2011)</xref>.</p></tp:treatment-sec><ref-list><ref id="B4"><mixed-citation xmlns:xlink="http://www.w3.org/1999/xlink" xlink:type="simple"><person-group><name name-style="western"><surname>Attems</surname><given-names>C</given-names></name></person-group> (<year>1898</year>) <article-title>System der Polydesmiden. I. Theil.</article-title><source>Denkschriften der Akademie der Wissenschaften Wien, mathematisch-naturwissenschaftliche Klassen,</source><volume>67</volume>: <fpage>221</fpage>–<lpage>482</lpage>. <ext-link xlink:type="simple" ext-link-type="uri" xlink:href="http://biodiversitylibrary.org/page/27925127">http://biodiversitylibrary.org/page/27925127</ext-link></mixed-citation></ref><ref id="B8"><mixed-citation xmlns:xlink="http://www.w3.org/1999/xlink" xlink:type="simple"><person-group><name name-style="western"><surname>Attems</surname><given-names>C</given-names></name></person-group> (<year>1940</year>) <article-title><tp:taxon-name><tp:taxon-name-part taxon-name-part-type="subphylum">Myriapoda</tp:taxon-name-part></tp:taxon-name> 3. <tp:taxon-name><tp:taxon-name-part taxon-name-part-type="superfamily">Polydesmoidea</tp:taxon-name-part></tp:taxon-name> III. Fam. <tp:taxon-name><tp:taxon-name-part taxon-name-part-type="family">Polydesmidae</tp:taxon-name-part></tp:taxon-name>, <tp:taxon-name><tp:taxon-name-part taxon-name-part-type="family">Vanhoeffeniidae</tp:taxon-name-part></tp:taxon-name>, <tp:taxon-name><tp:taxon-name-part taxon-name-part-type="family">Cryptodesmidae</tp:taxon-name-part></tp:taxon-name>, <tp:taxon-name><tp:taxon-name-part taxon-name-part-type="family">Oniscodesmidae</tp:taxon-name-part></tp:taxon-name>, <tp:taxon-name><tp:taxon-name-part taxon-name-part-type="family">Sphaerotrichopidae</tp:taxon-name-part></tp:taxon-name>, <tp:taxon-name><tp:taxon-name-part taxon-name-part-type="family">Periodontodesmidae</tp:taxon-name-part></tp:taxon-name>, <tp:taxon-name><tp:taxon-name-part taxon-name-part-type="family">Rhachidesmidae</tp:taxon-name-part></tp:taxon-name>, <tp:taxon-name><tp:taxon-name-part taxon-name-part-type="family">Macellolophidae</tp:taxon-name-part></tp:taxon-name>, <tp:taxon-name><tp:taxon-name-part taxon-name-part-type="family">Pandirodesmidae</tp:taxon-name-part></tp:taxon-name>.</article-title><source>Das Tierreich</source><volume>70</volume>: <fpage>1</fpage>–<lpage>577</lpage>. <ext-link xlink:type="simple" ext-link-type="doi" xlink:href="10.1515/9783111609645">https://doi.org/10.1515/9783111609645</ext-link></mixed-citation></ref><ref id="B58"><mixed-citation xmlns:xlink="http://www.w3.org/1999/xlink" xlink:type="simple"><person-group><name name-style="western"><surname>Tabacaru</surname><given-names>I</given-names></name></person-group> (<year>1980</year>) <article-title><tp:taxon-name><tp:taxon-name-part taxon-name-part-type="genus">Trichopolydesmus</tp:taxon-name-part> (<tp:taxon-name-part taxon-name-part-type="subgenus">Banatodesmus</tp:taxon-name-part>) <tp:taxon-name-part taxon-name-part-type="species">jeanneli</tp:taxon-name-part></tp:taxon-name> n. sg., n. sp.</article-title><source>Travaux de l'Institut de Spéologie “Émile Racovitza”</source><volume>24</volume>: <fpage>155</fpage>–<lpage>161</lpage>.</mixed-citation></ref><ref id="B57"><mixed-citation xmlns:xlink="http://www.w3.org/1999/xlink" xlink:type="simple"><person-group><name name-style="western"><surname>Tabacaru</surname><given-names>I</given-names></name></person-group> (<year>1975</year>) <article-title><italic><tp:taxon-name><tp:taxon-name-part taxon-name-part-type="genus">Napocodesmus</tp:taxon-name-part><tp:taxon-name-part taxon-name-part-type="species">florentzae</tp:taxon-name-part></tp:taxon-name></italic> n. sp.</article-title><source>Travaux de l'Institut de Spéologie “Émile Racovitza”</source><volume>14</volume>: <fpage>71</fpage>–<lpage>82</lpage>.</mixed-citation></ref><ref id="B14"><mixed-citation xmlns:xlink="http://www.w3.org/1999/xlink" xlink:type="simple"><person-group><name name-style="western"><surname>Ceuca</surname><given-names>T</given-names></name></person-group> (<year>1958</year>) <article-title>Contribuţii la cunoaşterea Diplopodelor din fauna R. P. Romîne. III. Diplopode cavernicole.</article-title><source>Studii şi Cercetări de Biologie</source><volume>2</volume>: <fpage>335</fpage>–<lpage>343</lpage>.</mixed-citation></ref><ref id="B54"><mixed-citation xmlns:xlink="http://www.w3.org/1999/xlink" xlink:type="simple"><person-group><name name-style="western"><surname>Strasser</surname><given-names>K</given-names></name></person-group> (<year>1966a</year>) <article-title>Über Diplopoden Bulgariens.</article-title><source>Annales Zoologici</source><volume>23</volume>(<issue>12</issue>): <fpage>325</fpage>–<lpage>385</lpage>.</mixed-citation></ref><ref id="B62"><mixed-citation xmlns:xlink="http://www.w3.org/1999/xlink" xlink:type="simple"><person-group><name name-style="western"><surname>Vagalinski</surname><given-names>B</given-names></name><name name-style="western"><surname>Stoev</surname><given-names>P</given-names></name></person-group> (<year>2011</year>) <article-title>An annotated checklist of the myriapods of the Western Rhodopes Mts (Bulgaria and Greece).</article-title> In: <person-group><name name-style="western"><surname>Beron</surname><given-names>P</given-names></name></person-group> (<role>Ed.</role>) <issue-title>Biodiversity of Bulgaria.</issue-title><source>4. Biodiversity of Western Rhodopes (Bulgaria and Greece) II. Pensoft and National Museum of Natural History, Sofia</source>, <fpage>129</fpage>–<lpage>143</lpage>.</mixed-citation></ref><ref id="B10"><mixed-citation xmlns:xlink="http://www.w3.org/1999/xlink" xlink:type="simple"><person-group><name name-style="western"><surname>Beron</surname><given-names>P</given-names></name></person-group> (<year>2015</year>) Cave Fauna of Bulgaria. East-West and National Museum of Natural History Publishers, 434 pp.</mixed-citation></ref><ref id="B42"><mixed-citation xmlns:xlink="http://www.w3.org/1999/xlink" xlink:type="simple"><person-group><name name-style="western"><surname>Petrov</surname><given-names>B</given-names></name><name name-style="western"><surname>Stoev</surname><given-names>P</given-names></name></person-group> (<year>2007</year>) <source>The underground world of the mountain Rhodopes.</source><publisher-name>UNDP</publisher-name>, <publisher-loc>‘Rhodope project’</publisher-loc>, <size units="page">86 pp</size>. [In Bulgarian]</mixed-citation></ref><ref id="B18"><mixed-citation xmlns:xlink="http://www.w3.org/1999/xlink" xlink:type="simple"><person-group><name name-style="western"><surname>Giachino</surname><given-names>PM</given-names></name><name name-style="western"><surname>Guéorguiev</surname><given-names>B</given-names></name><name name-style="western"><surname>Vailati</surname><given-names>D</given-names></name></person-group> (<year>2011</year>) <article-title>A new remarkable subterranean beetle of the Rhodopes: <italic><tp:taxon-name><tp:taxon-name-part taxon-name-part-type="genus">Paralovricia</tp:taxon-name-part></tp:taxon-name></italic> gen. n. <italic><tp:taxon-name><tp:taxon-name-part taxon-name-part-type="genus"/><tp:taxon-name-part taxon-name-part-type="species">beroni</tp:taxon-name-part></tp:taxon-name></italic> sp. n. belonging to <tp:taxon-name><tp:taxon-name-part taxon-name-part-type="subtribe">Lovriciina</tp:taxon-name-part></tp:taxon-name> new subtribe (<tp:taxon-name><tp:taxon-name-part taxon-name-part-type="order">Coleoptera</tp:taxon-name-part></tp:taxon-name>, <tp:taxon-name><tp:taxon-name-part taxon-name-part-type="family">Carabidae</tp:taxon-name-part></tp:taxon-name>, <tp:taxon-name><tp:taxon-name-part taxon-name-part-type="subfamily">Trechinae</tp:taxon-name-part></tp:taxon-name>, <tp:taxon-name><tp:taxon-name-part taxon-name-part-type="tribe">Bembidiini</tp:taxon-name-part></tp:taxon-name>).</article-title><source>ZooKeys</source><volume>117</volume>: <fpage>59</fpage>–<lpage>72</lpage>. <ext-link xlink:type="simple" ext-link-type="doi" xlink:href="10.3897/zookeys.117.1612">https://doi.org/10.3897/zookeys.117.1612</ext-link></mixed-citation></ref></ref-list></tp:taxon-treatment>
