# Supplementary material for: ﻿A review of the cavernicolous Trichopolydesmidae (Diplopoda, Polydesmida) from the Carpathian-Balkan arch and the Rhodope Mountains, with descriptions of two new genera and three new species
Source: Zookeys. 2022 Apr 19;1097:1–46. doi: 10.3897/zookeys.1097.83916 (PMC9043006; doi:10.3897/zookeys.1097.83916)
Supplement: XML Treatment for Heterocookia tunisiaca [file zookeys.1097.83916-treatment18.xml]

<!DOCTYPE tp:taxon-treatment
  PUBLIC "-//TaxonX//DTD Taxonomic Treatment Publishing DTD v0 20100105//EN" "tax-treatment-NSO.dtd">
<tp:taxon-treatment xmlns:tp="http://www.plazi.org/taxpub"><tp:treatment-meta><kwd-group><label>Taxon classification</label><kwd>
                  <named-content content-type="kingdom">Animalia</named-content>
                </kwd><kwd>
                  <named-content content-type="order">Polydesmida</named-content>
                </kwd><kwd>
                  <named-content content-type="family">Trichopolydesmidae</named-content>
                </kwd></kwd-group><mixed-citation publication-type="journal"><person-group><name><surname>Antić</surname><given-names>Dragan</given-names></name><name><surname>Vagalinski</surname><given-names>Boyan</given-names></name><name><surname>Stoev</surname><given-names>Pavel</given-names></name><name><surname>Akkari</surname><given-names>Nesrine</given-names></name></person-group><article-title>﻿A review of the cavernicolous <tp:taxon-name><tp:taxon-name-part taxon-name-part-type="family">Trichopolydesmidae</tp:taxon-name-part></tp:taxon-name> (<tp:taxon-name><tp:taxon-name-part taxon-name-part-type="class">Diplopoda</tp:taxon-name-part></tp:taxon-name>, <tp:taxon-name><tp:taxon-name-part taxon-name-part-type="order">Polydesmida</tp:taxon-name-part></tp:taxon-name>) from the Carpathian-Balkan arch and the Rhodope Mountains, with descriptions of two new genera and three new species</article-title><source>Zookeys</source><day>19</day><month>04</month><year>2022</year><volume>1097</volume><fpage>1</fpage><lpage>46</lpage><pub-id pub-id-type="doi">10.3897/zookeys.1097.83916</pub-id></mixed-citation></tp:treatment-meta><tp:nomenclature><label>﻿</label><tp:taxon-name>
                <object-id xmlns:xlink="http://www.w3.org/1999/xlink" content-type="arpha" xlink:type="simple">53D52FD4-A1C5-5323-A142-23592AD712C6</object-id>
                <tp:taxon-name-part taxon-name-part-type="genus" reg="Heterocookia">Heterocookia</tp:taxon-name-part>
                <tp:taxon-name-part taxon-name-part-type="species" reg="tunisiaca">tunisiaca</tp:taxon-name-part>
              </tp:taxon-name><tp:taxon-authority>Ceuca, 1967</tp:taxon-authority></tp:nomenclature><tp:treatment-sec sec-type="material" id="SECID0EU4CI"><title>Material examined.</title><p>1 ♂ (<named-content xmlns:xlink="http://www.w3.org/1999/xlink" content-type="dwc:institutional_code" xlink:title="Naturhistorisches Museum Wien" xlink:href="http://grbio.org/institution/naturhistorisches-museum-wien-0" xlink:type="simple">NHMW</named-content> MY9992), Tunisia, Ariana Governorate, El Ghazela, garden, under stones, 24.XI.2003, leg. N. Akkari.</p></tp:treatment-sec></tp:taxon-treatment>
